# Supplementary material for: Tris(N-benzyl-N-methyl­dithio­carbamato-κ2 S,S′)(1,10-phenanthroline-κ2 N,N′)europium(III)
Source: Acta Crystallogr Sect E Struct Rep Online. 2009 Oct 17;65(Pt 11):m1376. doi: 10.1107/S160053680904135X (PMC2971428; doi:10.1107/S160053680904135X)
Supplement: Supplementary file 1 [file e-65-m1376-sup1.cif]

##############################################################################
###                                                                        ###
###        Electronic paper (Acta Crystallographica Section E)             ###
###                                                                        ###
##############################################################################
#                                                                            #
# This CIF contains the data in a paper accepted for publication in Acta     #
# Crystallographica Section E. It conforms to the requirements of Notes      #
# for Authors for Section E, and has been peer reviewed under the auspices   #
# of the IUCr Commission on Journals.                                        #
#                                                                            #
# Full details of the Crystallographic Information File format               #
# are given in the paper "The Crystallographic Information File (CIF):       #
# a New Standard Archive File for Crystallography" by S. R. Hall, F. H.      #
# Allen and I. D. Brown [Acta Cryst. (1991), A47, 655-685].                  #
#                                                                            #
# The current version of the core CIF dictionary is obtainable from          #
# ftp://ftp.iucr.org/pub/cif_core.dic. The current version number is 2.4.    #
#                                                                            #
# Software is freely available for graphical display of the structure(s) in  #
# this CIF.  For information consult the CIF home page http://www.iucr.org/  #
# cif/home.html                                                              #
#                                                                            #
# This file may be used for bona fide research purposes within the           #
# scientific community so long as proper attribution is given to the journal # 
# article from which it was obtained.                                        #
#                                                                            #
##############################################################################
                                             
data_global
_audit_creation_method     SHELXL-97
_journal_date_recd_electronic     2009-10-09
_journal_date_accepted     2009-10-09
_journal_name_full     'Acta Crystallographica, Section E'
_journal_year     2009
_journal_volume     65
_journal_issue     11
_journal_page_first     m1376
_journal_page_last     m1376
_journal_paper_category     QM
_journal_coeditor_code     XU2634
_publ_contact_author
;
     Dr. Seik Weng Ng
     Department of Chemistry
     University of Malaya
     50603 Kuala Lumpur
     Malaysia
;
_publ_contact_author_email     seikweng@um.edu.my
_publ_contact_author_fax     '03 7967 4193'
_publ_contact_author_phone     '03 7967 6778'
_publ_section_title
;\
Tris(<i>N</i>-benzyl-<i>N</i>-methyldithiocarbamato-\k^2^<i>S</i>,<i>S</i>')(1,\
10-phenanthroline-\k^2^<i>N</i>,<i>N</i>')europium(III)
;
loop_
    _publ_author_name
    _publ_author_address
    'Baba, Ibrahim'
;
     School of Chemical Sciences
     Universiti Kebangsaan Malaysia
     43600 Bangi
     Selangor Darul Ehsan
     Malaysia
;
    'Raya, Indah'
;
     School of Chemical Sciences
     Universiti Kebangsaan Malaysia
     43600 Bangi
     Selangor Darul Ehsan
     Malaysia
;
    'Yamin, Bohari M.'
;
     School of Chemical Sciences
     Universiti Kebangsaan Malaysia
     43600 Bangi
     Selangor Darul Ehsan
     Malaysia
;
    'Ng, Seik Weng'
;
     Department of Chemistry
     University of Malaya
     50603 Kuala Lumpur
     Malaysia
;
_publ_section_synopsis     .
data_I
_audit_creation_method     SHELXL-97
_chemical_name_systematic
;
Tris(<i>N</i>-benzyl-<i>N</i>-methyldithiocarbamato-
\k^2^<i>S</i>,<i>S</i>')(1,10-phenanthroline-
\k^2^<i>N</i>,<i>N</i>')europium(III)
;
_chemical_name_common     ?
_chemical_formula_moiety     'C39 H38 Eu N5 S6'
_chemical_formula_sum     'C39 H38 Eu N5 S6'
_chemical_formula_iupac     '[Eu (C9 H10 N S2)3 (C12 H8 N2)]'
_chemical_formula_weight     921.06
_chemical_melting_point     ?
_symmetry_cell_setting     Triclinic
_symmetry_space_group_name_H-M     'P -1'
_symmetry_space_group_name_Hall     '-P 1'
loop_
    _symmetry_equiv_pos_as_xyz
    'x, y, z'
    '-x, -y, -z'
_cell_length_a     10.6910(10)
_cell_length_b     12.2880(10)
_cell_length_c     16.553(2)
_cell_angle_alpha     73.652(2)
_cell_angle_beta     74.720(2)
_cell_angle_gamma     71.629(2)
_cell_volume     1943.5(3)
_cell_formula_units_Z     2
_cell_measurement_reflns_used     946
_cell_measurement_theta_min     2.3
_cell_measurement_theta_max     28.1
_cell_measurement_temperature     293(2)
_exptl_crystal_description     Block
_exptl_crystal_colour     Brown
_exptl_crystal_size_max     0.48
_exptl_crystal_size_mid     0.35
_exptl_crystal_size_min     0.20
_exptl_crystal_density_diffrn     1.574
_exptl_crystal_density_meas     ?
_exptl_crystal_density_method     'not measured'
_exptl_crystal_F_000     932
_exptl_absorpt_coefficient_mu     1.972
_exptl_absorpt_correction_type     Multi-scan
_exptl_absorpt_process_details     '(SADABS; Sheldrick, 1996)'
_exptl_absorpt_correction_T_min     0.4512
_exptl_absorpt_correction_T_max     0.6938
_diffrn_ambient_temperature     293(2)
_diffrn_radiation_type     MoK\a
_diffrn_radiation_wavelength     0.71073
_diffrn_radiation_source     'fine-focus sealed tube'
_diffrn_radiation_monochromator     graphite
_diffrn_measurement_device_type     'Bruker SMART APEX'
_diffrn_measurement_method     '\f and \w'
_diffrn_detector_area_resol_mean     8.33
_diffrn_reflns_number     21775
_diffrn_reflns_av_R_equivalents     0.0404
_diffrn_reflns_av_sigmaI/netI     0.0432
_diffrn_reflns_theta_min     1.31
_diffrn_reflns_theta_max     27.49
_diffrn_reflns_theta_full     27.49
_diffrn_measured_fraction_theta_max     0.975
_diffrn_measured_fraction_theta_full     0.975
_diffrn_reflns_limit_h_min     -13
_diffrn_reflns_limit_h_max     13
_diffrn_reflns_limit_k_min     -15
_diffrn_reflns_limit_k_max     15
_diffrn_reflns_limit_l_min     -21
_diffrn_reflns_limit_l_max     21
_diffrn_standards_number     0
_diffrn_standards_interval_count     0
_diffrn_standards_interval_time     0
_diffrn_standards_decay_%     0
_reflns_number_total     8695
_reflns_number_gt     7425
_reflns_threshold_expression     I>2\s(I)
_refine_ls_structure_factor_coef     Fsqd
_refine_ls_matrix_type     full
_refine_ls_R_factor_all     0.0594
_refine_ls_R_factor_gt     0.0505
_refine_ls_wR_factor_gt     0.1316
_refine_ls_wR_factor_ref     0.1410
_refine_ls_goodness_of_fit_ref     1.076
_refine_ls_restrained_S_all     1.076
_refine_ls_number_reflns     8695
_refine_ls_number_parameters     463
_refine_ls_number_restraints     0
_refine_ls_hydrogen_treatment     constr
_refine_ls_weighting_scheme     calc
_refine_ls_weighting_details
                 'calc w=1/[\s^2^(Fo^2^)+(0.0982P)^2^] where P=(Fo^2^+2Fc^2^)/3'
_atom_sites_solution_hydrogens     geom
_atom_sites_solution_primary     direct
_atom_sites_solution_secondary     difmap
_refine_ls_shift/su_max     0.001
_refine_ls_shift/su_mean     0.000
_refine_diff_density_max     3.556
_refine_diff_density_min     -1.647
_refine_ls_extinction_method     none
_refine_ls_extinction_coef     ?
loop_
    _atom_type_symbol
    _atom_type_description
    _atom_type_scat_dispersion_real
    _atom_type_scat_dispersion_imag
    _atom_type_scat_source
    'C' 'C' 0.0033 0.0016
                         'International Tables Vol C Tables 4.2.6.8 and 6.1.1.4'
    'H' 'H' 0.0000 0.0000
                         'International Tables Vol C Tables 4.2.6.8 and 6.1.1.4'
    'N' 'N' 0.0061 0.0033
                         'International Tables Vol C Tables 4.2.6.8 and 6.1.1.4'
    'S' 'S' 0.1246 0.1234
                         'International Tables Vol C Tables 4.2.6.8 and 6.1.1.4'
    'Eu' 'Eu' -0.1578 3.6682
                         'International Tables Vol C Tables 4.2.6.8 and 6.1.1.4'
_computing_data_collection     'SMART (Bruker, 2000)'
_computing_cell_refinement     'SAINT (Bruker, 2000)'
_computing_data_reduction     'SAINT (Bruker, 2000)'
_computing_structure_solution     'SHELXS97 (Sheldrick, 2008)'
_computing_structure_refinement     'SHELXL97 (Sheldrick, 2008)'
_computing_molecular_graphics     'X-SEED (Barbour, 2001)'
_computing_publication_material     'publCIF (Westrip, 2009)'
loop_
    _atom_site_type_symbol
    _atom_site_label
    _atom_site_fract_x
    _atom_site_fract_y
    _atom_site_fract_z
    _atom_site_U_iso_or_equiv
    _atom_site_adp_type
    _atom_site_calc_flag
    _atom_site_refinement_flags
    _atom_site_occupancy
    _atom_site_disorder_assembly
    _atom_site_disorder_group
    Eu Eu1 0.74676(2) 0.689048(17) 0.257329(13) 0.03679(10) Uani d . 1 . .
    S S1 0.66925(12) 0.77165(10) 0.09104(7) 0.0440(3) Uani d . 1 . .
    S S2 0.81829(16) 0.89432(12) 0.14613(9) 0.0563(3) Uani d . 1 . .
    S S3 0.58827(15) 0.68170(17) 0.42600(9) 0.0732(5) Uani d . 1 . .
    S S4 0.46969(14) 0.81089(12) 0.27570(8) 0.0568(3) Uani d . 1 . .
    S S5 0.88318(12) 0.48647(10) 0.36901(8) 0.0437(2) Uani d . 1 . .
    S S6 0.97198(13) 0.70423(10) 0.31481(8) 0.0460(3) Uani d . 1 . .
    N N1 0.7477(4) 0.9584(3) -0.0077(2) 0.0444(8) Uani d . 1 . .
    N N2 0.3278(4) 0.7922(4) 0.4342(3) 0.0479(9) Uani d . 1 . .
    N N3 1.1131(4) 0.5000(3) 0.3939(2) 0.0439(8) Uani d . 1 . .
    N N4 0.9334(4) 0.5677(3) 0.1596(2) 0.0393(8) Uani d . 1 . .
    N N5 0.6988(4) 0.5086(3) 0.2389(2) 0.0389(8) Uani d . 1 . .
    C C1 0.7458(4) 0.8818(4) 0.0689(3) 0.0407(9) Uani d . 1 . .
    C C2 0.6808(6) 0.9534(5) -0.0728(3) 0.0577(13) Uani d . 1 . .
    H H2A 0.6126 0.9121 -0.0458 0.087 Uiso calc R 1 . .
    H H2B 0.7455 0.9132 -0.1143 0.087 Uiso calc R 1 . .
    H H2C 0.6403 1.0318 -0.1008 0.087 Uiso calc R 1 . .
    C C3 0.8156(5) 1.0535(4) -0.0322(3) 0.0526(12) Uani d . 1 . .
    H H3A 0.8786 1.0477 -0.0860 0.063 Uiso calc R 1 . .
    H H3B 0.8660 1.0445 0.0112 0.063 Uiso calc R 1 . .
    C C4 0.7169(5) 1.1726(4) -0.0420(3) 0.0465(10) Uani d . 1 . .
    C C5 0.6238(6) 1.2077(5) 0.0273(3) 0.0554(12) Uani d . 1 . .
    H H5 0.6231 1.1579 0.0813 0.066 Uiso calc R 1 . .
    C C6 0.5311(6) 1.3166(5) 0.0173(4) 0.0627(14) Uani d . 1 . .
    H H6 0.4688 1.3392 0.0646 0.075 Uiso calc R 1 . .
    C C7 0.5309(6) 1.3905(5) -0.0613(5) 0.0666(15) Uani d . 1 . .
    H H7 0.4679 1.4631 -0.0680 0.080 Uiso calc R 1 . .
    C C8 0.6242(7) 1.3573(5) -0.1307(4) 0.0667(15) Uani d . 1 . .
    H H8 0.6256 1.4082 -0.1842 0.080 Uiso calc R 1 . .
    C C9 0.7156(6) 1.2490(5) -0.1215(3) 0.0551(12) Uani d . 1 . .
    H H9 0.7772 1.2269 -0.1692 0.066 Uiso calc R 1 . .
    C C10 0.4478(5) 0.7666(4) 0.3853(3) 0.0414(9) Uani d . 1 . .
    C C11 0.2099(6) 0.8641(6) 0.3984(4) 0.0676(16) Uani d . 1 . .
    H H11A 0.2361 0.9200 0.3479 0.101 Uiso calc R 1 . .
    H H11B 0.1466 0.9051 0.4400 0.101 Uiso calc R 1 . .
    H H11C 0.1694 0.8148 0.3836 0.101 Uiso calc R 1 . .
    C C12 0.3024(6) 0.7410(4) 0.5268(3) 0.0590(14) Uani d . 1 . .
    H H12A 0.3876 0.6988 0.5443 0.071 Uiso calc R 1 . .
    H H12B 0.2505 0.6846 0.5374 0.071 Uiso calc R 1 . .
    C C13 0.2287(5) 0.8296(4) 0.5812(3) 0.0501(11) Uani d . 1 . .
    C C14 0.1026(6) 0.8280(5) 0.6291(3) 0.0581(13) Uani d . 1 . .
    H H14 0.0611 0.7740 0.6254 0.070 Uiso calc R 1 . .
    C C15 0.0368(7) 0.9051(5) 0.6825(4) 0.0694(16) Uani d . 1 . .
    H H15 -0.0477 0.9021 0.7154 0.083 Uiso calc R 1 . .
    C C16 0.0970(9) 0.9863(6) 0.6868(4) 0.086(2) Uani d . 1 . .
    H H16 0.0530 1.0383 0.7229 0.103 Uiso calc R 1 . .
    C C17 0.2201(10) 0.9912(7) 0.6387(5) 0.091(2) Uani d . 1 . .
    H H17 0.2589 1.0481 0.6407 0.110 Uiso calc R 1 . .
    C C18 0.2885(7) 0.9115(6) 0.5866(4) 0.0727(17) Uani d . 1 . .
    H H18 0.3743 0.9131 0.5554 0.087 Uiso calc R 1 . .
    C C19 1.0011(4) 0.5575(4) 0.3627(3) 0.0364(8) Uani d . 1 . .
    C C20 1.2179(5) 0.5553(5) 0.3872(4) 0.0560(12) Uani d . 1 . .
    H H20A 1.2487 0.5880 0.3279 0.084 Uiso calc R 1 . .
    H H20B 1.2915 0.4979 0.4104 0.084 Uiso calc R 1 . .
    H H20C 1.1830 0.6168 0.4186 0.084 Uiso calc R 1 . .
    C C21 1.1386(5) 0.3742(4) 0.4357(3) 0.0471(11) Uani d . 1 . .
    H H21A 1.0532 0.3546 0.4591 0.057 Uiso calc R 1 . .
    H H21B 1.1829 0.3602 0.4832 0.057 Uiso calc R 1 . .
    C C22 1.2240(5) 0.2934(4) 0.3764(3) 0.0437(10) Uani d . 1 . .
    C C23 1.3054(7) 0.1868(5) 0.4098(4) 0.0637(15) Uani d . 1 . .
    H H23 1.3098 0.1671 0.4676 0.076 Uiso calc R 1 . .
    C C24 1.3804(8) 0.1091(5) 0.3577(5) 0.0799(19) Uani d . 1 . .
    H H24 1.4345 0.0375 0.3811 0.096 Uiso calc R 1 . .
    C C25 1.3762(7) 0.1359(5) 0.2727(4) 0.0694(16) Uani d . 1 . .
    H H25 1.4265 0.0832 0.2381 0.083 Uiso calc R 1 . .
    C C26 1.2970(6) 0.2412(6) 0.2395(4) 0.0661(15) Uani d . 1 . .
    H H26 1.2938 0.2605 0.1814 0.079 Uiso calc R 1 . .
    C C27 1.2210(5) 0.3205(5) 0.2903(3) 0.0553(12) Uani d . 1 . .
    H H27 1.1678 0.3922 0.2662 0.066 Uiso calc R 1 . .
    C C28 0.5873(5) 0.4759(4) 0.2804(3) 0.0488(11) Uani d . 1 . .
    H H28 0.5237 0.5229 0.3155 0.059 Uiso calc R 1 . .
    C C29 0.5608(5) 0.3747(5) 0.2739(4) 0.0550(12) Uani d . 1 . .
    H H29 0.4805 0.3563 0.3031 0.066 Uiso calc R 1 . .
    C C30 0.6523(6) 0.3040(4) 0.2252(3) 0.0540(12) Uani d . 1 . .
    H H30 0.6361 0.2358 0.2211 0.065 Uiso calc R 1 . .
    C C31 0.7737(5) 0.3339(4) 0.1800(3) 0.0438(10) Uani d . 1 . .
    C C32 0.7923(4) 0.4368(4) 0.1904(3) 0.0376(9) Uani d . 1 . .
    C C33 0.8754(6) 0.2628(4) 0.1285(3) 0.0550(13) Uani d . 1 . .
    H H33 0.8613 0.1956 0.1211 0.066 Uiso calc R 1 . .
    C C34 0.9919(6) 0.2908(4) 0.0902(3) 0.0537(12) Uani d . 1 . .
    H H34 1.0576 0.2424 0.0571 0.064 Uiso calc R 1 . .
    C C35 1.0163(5) 0.3941(4) 0.0998(3) 0.0443(10) Uani d . 1 . .
    C C36 0.9166(4) 0.4682(4) 0.1487(3) 0.0372(9) Uani d . 1 . .
    C C37 1.1370(5) 0.4265(5) 0.0607(3) 0.0520(12) Uani d . 1 . .
    H H37 1.2053 0.3799 0.0276 0.062 Uiso calc R 1 . .
    C C38 1.1533(5) 0.5270(5) 0.0718(3) 0.0529(12) Uani d . 1 . .
    H H38 1.2324 0.5498 0.0464 0.063 Uiso calc R 1 . .
    C C39 1.0476(5) 0.5953(5) 0.1225(3) 0.0459(10) Uani d . 1 . .
    H H39 1.0591 0.6634 0.1302 0.055 Uiso calc R 1 . .
loop_
    _atom_site_aniso_label
    _atom_site_aniso_U_11
    _atom_site_aniso_U_22
    _atom_site_aniso_U_33
    _atom_site_aniso_U_12
    _atom_site_aniso_U_13
    _atom_site_aniso_U_23
    Eu1 0.03964(14) 0.02894(13) 0.04105(14) -0.00537(9) -0.00616(9) -0.01192(9)
    S1 0.0525(6) 0.0400(6) 0.0444(6) -0.0150(5) -0.0092(5) -0.0136(4)
    S2 0.0776(9) 0.0503(7) 0.0541(7) -0.0315(7) -0.0285(6) -0.0003(5)
    S3 0.0493(8) 0.1024(13) 0.0442(7) 0.0127(7) -0.0121(6) -0.0132(7)
    S4 0.0528(7) 0.0582(8) 0.0435(6) 0.0107(6) -0.0115(5) -0.0126(5)
    S5 0.0435(6) 0.0329(5) 0.0548(6) -0.0110(4) -0.0120(5) -0.0060(4)
    S6 0.0527(7) 0.0319(5) 0.0566(7) -0.0130(5) -0.0139(5) -0.0089(5)
    N1 0.049(2) 0.0374(19) 0.044(2) -0.0091(16) -0.0110(17) -0.0051(15)
    N2 0.041(2) 0.045(2) 0.051(2) -0.0045(17) -0.0038(17) -0.0131(17)
    N3 0.045(2) 0.042(2) 0.047(2) -0.0088(16) -0.0111(16) -0.0130(16)
    N4 0.0377(19) 0.0356(18) 0.0443(19) -0.0076(15) -0.0053(15) -0.0126(15)
    N5 0.0360(18) 0.0360(18) 0.0449(19) -0.0065(14) -0.0098(15) -0.0105(15)
    C1 0.043(2) 0.037(2) 0.042(2) -0.0056(18) -0.0112(18) -0.0116(17)
    C2 0.073(4) 0.058(3) 0.046(3) -0.012(3) -0.022(2) -0.012(2)
    C3 0.047(3) 0.049(3) 0.055(3) -0.015(2) -0.010(2) 0.001(2)
    C4 0.048(3) 0.044(2) 0.051(3) -0.020(2) -0.014(2) -0.002(2)
    C5 0.064(3) 0.056(3) 0.051(3) -0.025(3) -0.009(2) -0.009(2)
    C6 0.061(3) 0.062(3) 0.073(4) -0.019(3) -0.005(3) -0.030(3)
    C7 0.069(4) 0.043(3) 0.097(5) -0.012(3) -0.031(3) -0.018(3)
    C8 0.082(4) 0.047(3) 0.073(4) -0.019(3) -0.032(3) 0.002(3)
    C9 0.063(3) 0.050(3) 0.050(3) -0.017(2) -0.012(2) -0.005(2)
    C10 0.043(2) 0.038(2) 0.041(2) -0.0041(18) -0.0064(18) -0.0127(17)
    C11 0.047(3) 0.071(4) 0.080(4) 0.001(3) -0.018(3) -0.022(3)
    C12 0.068(3) 0.038(3) 0.058(3) -0.009(2) 0.006(3) -0.011(2)
    C13 0.062(3) 0.035(2) 0.047(2) -0.009(2) -0.006(2) -0.0068(19)
    C14 0.059(3) 0.049(3) 0.057(3) -0.003(2) -0.003(2) -0.016(2)
    C15 0.066(4) 0.056(3) 0.063(3) 0.010(3) -0.005(3) -0.015(3)
    C16 0.136(7) 0.045(3) 0.065(4) 0.001(4) -0.020(4) -0.021(3)
    C17 0.140(7) 0.064(4) 0.087(5) -0.042(5) -0.022(5) -0.027(4)
    C18 0.083(4) 0.065(4) 0.071(4) -0.032(3) -0.005(3) -0.011(3)
    C19 0.040(2) 0.034(2) 0.0358(19) -0.0082(17) -0.0032(16) -0.0135(16)
    C20 0.050(3) 0.061(3) 0.064(3) -0.017(2) -0.015(2) -0.017(3)
    C21 0.045(2) 0.048(3) 0.042(2) -0.004(2) -0.0115(19) -0.0051(19)
    C22 0.045(2) 0.039(2) 0.050(2) -0.0120(19) -0.011(2) -0.0097(19)
    C23 0.087(4) 0.040(3) 0.059(3) -0.004(3) -0.023(3) -0.007(2)
    C24 0.105(5) 0.036(3) 0.092(5) 0.003(3) -0.031(4) -0.017(3)
    C25 0.073(4) 0.051(3) 0.085(4) -0.011(3) -0.005(3) -0.033(3)
    C26 0.073(4) 0.065(4) 0.058(3) -0.010(3) -0.008(3) -0.023(3)
    C27 0.053(3) 0.052(3) 0.052(3) -0.001(2) -0.009(2) -0.013(2)
    C28 0.043(2) 0.047(3) 0.058(3) -0.013(2) -0.007(2) -0.013(2)
    C29 0.050(3) 0.049(3) 0.069(3) -0.019(2) -0.014(2) -0.009(2)
    C30 0.068(3) 0.038(2) 0.065(3) -0.023(2) -0.020(3) -0.008(2)
    C31 0.056(3) 0.032(2) 0.047(2) -0.0099(19) -0.020(2) -0.0066(18)
    C32 0.042(2) 0.0299(19) 0.044(2) -0.0044(16) -0.0164(18) -0.0099(16)
    C33 0.077(4) 0.037(2) 0.057(3) -0.007(2) -0.024(3) -0.018(2)
    C34 0.064(3) 0.041(3) 0.053(3) 0.002(2) -0.013(2) -0.022(2)
    C35 0.047(2) 0.041(2) 0.039(2) 0.0018(19) -0.0105(19) -0.0123(18)
    C36 0.040(2) 0.034(2) 0.037(2) -0.0033(17) -0.0100(17) -0.0114(16)
    C37 0.042(3) 0.061(3) 0.048(3) 0.003(2) -0.007(2) -0.024(2)
    C38 0.041(2) 0.066(3) 0.049(3) -0.013(2) 0.000(2) -0.017(2)
    C39 0.039(2) 0.052(3) 0.047(2) -0.013(2) -0.0019(19) -0.016(2)
_geom_special_details
;
All e.s.d.'s (except the e.s.d. in the dihedral angle between two l.s. planes)
are estimated using the full covariance matrix. The cell e.s.d.'s are taken
into account individually in the estimation of e.s.d.'s in distances, angles
and torsion angles; correlations between e.s.d.'s in cell parameters are only
used when they are defined by crystal symmetry. An approximate (isotropic)
treatment of cell e.s.d.'s is used for estimating e.s.d.'s involving l.s.
planes.
;
loop_
    _geom_bond_atom_site_label_1
    _geom_bond_atom_site_label_2
    _geom_bond_site_symmetry_2
    _geom_bond_distance
    _geom_bond_publ_flag
    Eu1 N5 . 2.540(4) y
    Eu1 N4 . 2.569(4) y
    Eu1 S4 . 2.8451(13) y
    Eu1 S3 . 2.8523(14) y
    Eu1 S2 . 2.8627(13) y
    Eu1 S5 . 2.8781(12) y
    Eu1 S6 . 2.8859(12) y
    Eu1 S1 . 2.8970(12) y
    S1 C1 . 1.702(5) ?
    S2 C1 . 1.723(5) ?
    S3 C10 . 1.717(5) ?
    S4 C10 . 1.716(5) ?
    S5 C19 . 1.713(4) ?
    S6 C19 . 1.717(4) ?
    N1 C1 . 1.349(6) ?
    N1 C2 . 1.465(6) ?
    N1 C3 . 1.473(6) ?
    N2 C10 . 1.320(6) ?
    N2 C11 . 1.455(7) ?
    N2 C12 . 1.471(7) ?
    N3 C19 . 1.337(6) ?
    N3 C20 . 1.450(6) ?
    N3 C21 . 1.475(6) ?
    N4 C39 . 1.315(6) ?
    N4 C36 . 1.357(5) ?
    N5 C28 . 1.330(6) ?
    N5 C32 . 1.357(5) ?
    C2 H2A . 0.9600 ?
    C2 H2B . 0.9600 ?
    C2 H2C . 0.9600 ?
    C3 C4 . 1.505(7) ?
    C3 H3A . 0.9700 ?
    C3 H3B . 0.9700 ?
    C4 C5 . 1.377(7) ?
    C4 C9 . 1.386(7) ?
    C5 C6 . 1.388(8) ?
    C5 H5 . 0.9300 ?
    C6 C7 . 1.361(9) ?
    C6 H6 . 0.9300 ?
    C7 C8 . 1.372(9) ?
    C7 H7 . 0.9300 ?
    C8 C9 . 1.376(8) ?
    C8 H8 . 0.9300 ?
    C9 H9 . 0.9300 ?
    C11 H11A . 0.9600 ?
    C11 H11B . 0.9600 ?
    C11 H11C . 0.9600 ?
    C12 C13 . 1.501(7) ?
    C12 H12A . 0.9700 ?
    C12 H12B . 0.9700 ?
    C13 C14 . 1.375(7) ?
    C13 C18 . 1.384(8) ?
    C14 C15 . 1.377(8) ?
    C14 H14 . 0.9300 ?
    C15 C16 . 1.372(10) ?
    C15 H15 . 0.9300 ?
    C16 C17 . 1.357(12) ?
    C16 H16 . 0.9300 ?
    C17 C18 . 1.389(10) ?
    C17 H17 . 0.9300 ?
    C18 H18 . 0.9300 ?
    C20 H20A . 0.9600 ?
    C20 H20B . 0.9600 ?
    C20 H20C . 0.9600 ?
    C21 C22 . 1.512(7) ?
    C21 H21A . 0.9700 ?
    C21 H21B . 0.9700 ?
    C22 C27 . 1.376(7) ?
    C22 C23 . 1.380(7) ?
    C23 C24 . 1.384(9) ?
    C23 H23 . 0.9300 ?
    C24 C25 . 1.360(10) ?
    C24 H24 . 0.9300 ?
    C25 C26 . 1.360(9) ?
    C25 H25 . 0.9300 ?
    C26 C27 . 1.385(8) ?
    C26 H26 . 0.9300 ?
    C27 H27 . 0.9300 ?
    C28 C29 . 1.397(7) ?
    C28 H28 . 0.9300 ?
    C29 C30 . 1.344(8) ?
    C29 H29 . 0.9300 ?
    C30 C31 . 1.419(7) ?
    C30 H30 . 0.9300 ?
    C31 C32 . 1.402(6) ?
    C31 C33 . 1.415(7) ?
    C32 C36 . 1.443(6) ?
    C33 C34 . 1.343(8) ?
    C33 H33 . 0.9300 ?
    C34 C35 . 1.431(7) ?
    C34 H34 . 0.9300 ?
    C35 C36 . 1.403(6) ?
    C35 C37 . 1.408(7) ?
    C37 C38 . 1.367(8) ?
    C37 H37 . 0.9300 ?
    C38 C39 . 1.410(7) ?
    C38 H38 . 0.9300 ?
    C39 H39 . 0.9300 ?
loop_
    _geom_angle_atom_site_label_1
    _geom_angle_atom_site_label_2
    _geom_angle_atom_site_label_3
    _geom_angle_site_symmetry_1
    _geom_angle_site_symmetry_3
    _geom_angle
    _geom_angle_publ_flag
    N5 Eu1 N4 . . 64.41(11) ?
    N5 Eu1 S4 . . 91.49(9) ?
    N4 Eu1 S4 . . 141.09(9) ?
    N5 Eu1 S3 . . 94.45(9) ?
    N4 Eu1 S3 . . 144.46(9) ?
    S4 Eu1 S3 . . 61.51(4) ?
    N5 Eu1 S2 . . 136.16(9) ?
    N4 Eu1 S2 . . 87.66(9) ?
    S4 Eu1 S2 . . 90.73(4) ?
    S3 Eu1 S2 . . 124.44(5) ?
    N5 Eu1 S5 . . 71.80(8) ?
    N4 Eu1 S5 . . 73.60(9) ?
    S4 Eu1 S5 . . 129.73(4) ?
    S3 Eu1 S5 . . 72.65(4) ?
    S2 Eu1 S5 . . 134.15(4) ?
    N5 Eu1 S6 . . 128.70(8) ?
    N4 Eu1 S6 . . 82.53(9) ?
    S4 Eu1 S6 . . 134.30(4) ?
    S3 Eu1 S6 . . 90.97(4) ?
    S2 Eu1 S6 . . 75.11(4) ?
    S5 Eu1 S6 . . 61.43(3) ?
    N5 Eu1 S1 . . 78.24(8) ?
    N4 Eu1 S1 . . 75.12(9) ?
    S4 Eu1 S1 . . 70.08(4) ?
    S3 Eu1 S1 . . 130.85(4) ?
    S2 Eu1 S1 . . 61.59(3) ?
    S5 Eu1 S1 . . 143.61(3) ?
    S6 Eu1 S1 . . 131.41(3) ?
    C1 S1 Eu1 . . 89.39(15) ?
    C1 S2 Eu1 . . 90.12(16) ?
    C10 S3 Eu1 . . 91.03(16) ?
    C10 S4 Eu1 . . 91.30(16) ?
    C19 S5 Eu1 . . 89.86(15) ?
    C19 S6 Eu1 . . 89.51(15) ?
    C1 N1 C2 . . 122.1(4) ?
    C1 N1 C3 . . 123.1(4) ?
    C2 N1 C3 . . 114.8(4) ?
    C10 N2 C11 . . 121.8(4) ?
    C10 N2 C12 . . 122.2(4) ?
    C11 N2 C12 . . 115.7(4) ?
    C19 N3 C20 . . 122.8(4) ?
    C19 N3 C21 . . 121.3(4) ?
    C20 N3 C21 . . 115.9(4) ?
    C39 N4 C36 . . 118.3(4) ?
    C39 N4 Eu1 . . 122.7(3) ?
    C36 N4 Eu1 . . 119.0(3) ?
    C28 N5 C32 . . 117.4(4) ?
    C28 N5 Eu1 . . 122.1(3) ?
    C32 N5 Eu1 . . 120.3(3) ?
    N1 C1 S1 . . 120.1(3) ?
    N1 C1 S2 . . 121.0(3) ?
    S1 C1 S2 . . 118.9(3) ?
    N1 C2 H2A . . 109.5 ?
    N1 C2 H2B . . 109.5 ?
    H2A C2 H2B . . 109.5 ?
    N1 C2 H2C . . 109.5 ?
    H2A C2 H2C . . 109.5 ?
    H2B C2 H2C . . 109.5 ?
    N1 C3 C4 . . 111.7(4) ?
    N1 C3 H3A . . 109.3 ?
    C4 C3 H3A . . 109.3 ?
    N1 C3 H3B . . 109.3 ?
    C4 C3 H3B . . 109.3 ?
    H3A C3 H3B . . 107.9 ?
    C5 C4 C9 . . 118.2(5) ?
    C5 C4 C3 . . 121.1(4) ?
    C9 C4 C3 . . 120.7(5) ?
    C4 C5 C6 . . 120.7(5) ?
    C4 C5 H5 . . 119.7 ?
    C6 C5 H5 . . 119.7 ?
    C7 C6 C5 . . 120.4(6) ?
    C7 C6 H6 . . 119.8 ?
    C5 C6 H6 . . 119.8 ?
    C6 C7 C8 . . 119.5(6) ?
    C6 C7 H7 . . 120.3 ?
    C8 C7 H7 . . 120.3 ?
    C9 C8 C7 . . 120.5(6) ?
    C9 C8 H8 . . 119.8 ?
    C7 C8 H8 . . 119.8 ?
    C8 C9 C4 . . 120.7(6) ?
    C8 C9 H9 . . 119.6 ?
    C4 C9 H9 . . 119.6 ?
    N2 C10 S4 . . 121.0(4) ?
    N2 C10 S3 . . 122.7(4) ?
    S4 C10 S3 . . 116.2(3) ?
    N2 C11 H11A . . 109.5 ?
    N2 C11 H11B . . 109.5 ?
    H11A C11 H11B . . 109.5 ?
    N2 C11 H11C . . 109.5 ?
    H11A C11 H11C . . 109.5 ?
    H11B C11 H11C . . 109.5 ?
    N2 C12 C13 . . 114.0(4) ?
    N2 C12 H12A . . 108.7 ?
    C13 C12 H12A . . 108.7 ?
    N2 C12 H12B . . 108.7 ?
    C13 C12 H12B . . 108.7 ?
    H12A C12 H12B . . 107.6 ?
    C14 C13 C18 . . 118.7(5) ?
    C14 C13 C12 . . 120.6(5) ?
    C18 C13 C12 . . 120.6(5) ?
    C13 C14 C15 . . 121.1(6) ?
    C13 C14 H14 . . 119.4 ?
    C15 C14 H14 . . 119.4 ?
    C16 C15 C14 . . 119.4(6) ?
    C16 C15 H15 . . 120.3 ?
    C14 C15 H15 . . 120.3 ?
    C17 C16 C15 . . 120.5(6) ?
    C17 C16 H16 . . 119.7 ?
    C15 C16 H16 . . 119.7 ?
    C16 C17 C18 . . 120.2(7) ?
    C16 C17 H17 . . 119.9 ?
    C18 C17 H17 . . 119.9 ?
    C13 C18 C17 . . 119.9(7) ?
    C13 C18 H18 . . 120.0 ?
    C17 C18 H18 . . 120.0 ?
    N3 C19 S5 . . 120.9(3) ?
    N3 C19 S6 . . 120.9(3) ?
    S5 C19 S6 . . 118.2(3) ?
    N3 C20 H20A . . 109.5 ?
    N3 C20 H20B . . 109.5 ?
    H20A C20 H20B . . 109.5 ?
    N3 C20 H20C . . 109.5 ?
    H20A C20 H20C . . 109.5 ?
    H20B C20 H20C . . 109.5 ?
    N3 C21 C22 . . 113.9(4) ?
    N3 C21 H21A . . 108.8 ?
    C22 C21 H21A . . 108.8 ?
    N3 C21 H21B . . 108.8 ?
    C22 C21 H21B . . 108.8 ?
    H21A C21 H21B . . 107.7 ?
    C27 C22 C23 . . 118.3(5) ?
    C27 C22 C21 . . 122.5(4) ?
    C23 C22 C21 . . 119.2(4) ?
    C24 C23 C22 . . 120.4(6) ?
    C24 C23 H23 . . 119.8 ?
    C22 C23 H23 . . 119.8 ?
    C25 C24 C23 . . 121.0(6) ?
    C25 C24 H24 . . 119.5 ?
    C23 C24 H24 . . 119.5 ?
    C26 C25 C24 . . 118.7(6) ?
    C26 C25 H25 . . 120.6 ?
    C24 C25 H25 . . 120.6 ?
    C25 C26 C27 . . 121.3(6) ?
    C25 C26 H26 . . 119.3 ?
    C27 C26 H26 . . 119.3 ?
    C22 C27 C26 . . 120.2(5) ?
    C22 C27 H27 . . 119.9 ?
    C26 C27 H27 . . 119.9 ?
    N5 C28 C29 . . 123.3(5) ?
    N5 C28 H28 . . 118.4 ?
    C29 C28 H28 . . 118.4 ?
    C30 C29 C28 . . 119.6(5) ?
    C30 C29 H29 . . 120.2 ?
    C28 C29 H29 . . 120.2 ?
    C29 C30 C31 . . 119.6(4) ?
    C29 C30 H30 . . 120.2 ?
    C31 C30 H30 . . 120.2 ?
    C32 C31 C30 . . 117.1(4) ?
    C32 C31 C33 . . 120.2(5) ?
    C30 C31 C33 . . 122.7(4) ?
    N5 C32 C31 . . 123.0(4) ?
    N5 C32 C36 . . 117.9(4) ?
    C31 C32 C36 . . 119.1(4) ?
    C34 C33 C31 . . 121.1(5) ?
    C34 C33 H33 . . 119.5 ?
    C31 C33 H33 . . 119.5 ?
    C33 C34 C35 . . 120.8(4) ?
    C33 C34 H34 . . 119.6 ?
    C35 C34 H34 . . 119.6 ?
    C36 C35 C37 . . 117.7(4) ?
    C36 C35 C34 . . 119.7(4) ?
    C37 C35 C34 . . 122.6(4) ?
    N4 C36 C35 . . 122.5(4) ?
    N4 C36 C32 . . 118.4(4) ?
    C35 C36 C32 . . 119.1(4) ?
    C38 C37 C35 . . 119.7(4) ?
    C38 C37 H37 . . 120.2 ?
    C35 C37 H37 . . 120.2 ?
    C37 C38 C39 . . 118.5(5) ?
    C37 C38 H38 . . 120.8 ?
    C39 C38 H38 . . 120.8 ?
    N4 C39 C38 . . 123.4(5) ?
    N4 C39 H39 . . 118.3 ?
    C38 C39 H39 . . 118.3 ?
loop_
    _geom_torsion_atom_site_label_1
    _geom_torsion_atom_site_label_2
    _geom_torsion_atom_site_label_3
    _geom_torsion_atom_site_label_4
    _geom_torsion_site_symmetry_1
    _geom_torsion_site_symmetry_2
    _geom_torsion_site_symmetry_3
    _geom_torsion_site_symmetry_4
    _geom_torsion
    _geom_torsion_publ_flag
    N5 Eu1 S1 C1 . . . . -160.64(18) ?
    N4 Eu1 S1 C1 . . . . -94.29(17) ?
    S4 Eu1 S1 C1 . . . . 103.41(16) ?
    S3 Eu1 S1 C1 . . . . 113.68(16) ?
    S2 Eu1 S1 C1 . . . . 1.20(16) ?
    S5 Eu1 S1 C1 . . . . -125.73(16) ?
    S6 Eu1 S1 C1 . . . . -28.73(16) ?
    N5 Eu1 S2 C1 . . . . 24.9(2) ?
    N4 Eu1 S2 C1 . . . . 73.14(18) ?
    S4 Eu1 S2 C1 . . . . -67.97(16) ?
    S3 Eu1 S2 C1 . . . . -123.24(16) ?
    S5 Eu1 S2 C1 . . . . 137.44(15) ?
    S6 Eu1 S2 C1 . . . . 156.03(16) ?
    S1 Eu1 S2 C1 . . . . -1.19(15) ?
    N5 Eu1 S3 C10 . . . . -88.80(19) ?
    N4 Eu1 S3 C10 . . . . -139.3(2) ?
    S4 Eu1 S3 C10 . . . . 0.48(17) ?
    S2 Eu1 S3 C10 . . . . 69.71(18) ?
    S5 Eu1 S3 C10 . . . . -158.17(18) ?
    S6 Eu1 S3 C10 . . . . 142.26(17) ?
    S1 Eu1 S3 C10 . . . . -10.51(19) ?
    N5 Eu1 S4 C10 . . . . 93.77(18) ?
    N4 Eu1 S4 C10 . . . . 142.8(2) ?
    S3 Eu1 S4 C10 . . . . -0.48(17) ?
    S2 Eu1 S4 C10 . . . . -130.01(17) ?
    S5 Eu1 S4 C10 . . . . 26.39(18) ?
    S6 Eu1 S4 C10 . . . . -60.29(17) ?
    S1 Eu1 S4 C10 . . . . 170.70(17) ?
    N5 Eu1 S5 C19 . . . . 152.45(16) ?
    N4 Eu1 S5 C19 . . . . 84.61(16) ?
    S4 Eu1 S5 C19 . . . . -131.30(14) ?
    S3 Eu1 S5 C19 . . . . -106.71(14) ?
    S2 Eu1 S5 C19 . . . . 14.80(15) ?
    S6 Eu1 S5 C19 . . . . -5.74(14) ?
    S1 Eu1 S5 C19 . . . . 116.31(14) ?
    N5 Eu1 S6 C19 . . . . -21.16(18) ?
    N4 Eu1 S6 C19 . . . . -69.62(16) ?
    S4 Eu1 S6 C19 . . . . 124.76(14) ?
    S3 Eu1 S6 C19 . . . . 75.32(14) ?
    S2 Eu1 S6 C19 . . . . -159.18(14) ?
    S5 Eu1 S6 C19 . . . . 5.73(14) ?
    S1 Eu1 S6 C19 . . . . -132.17(14) ?
    N5 Eu1 N4 C39 . . . . -178.8(4) ?
    S4 Eu1 N4 C39 . . . . 124.3(3) ?
    S3 Eu1 N4 C39 . . . . -120.3(3) ?
    S2 Eu1 N4 C39 . . . . 36.1(4) ?
    S5 Eu1 N4 C39 . . . . -101.5(4) ?
    S6 Eu1 N4 C39 . . . . -39.2(4) ?
    S1 Eu1 N4 C39 . . . . 97.3(4) ?
    N5 Eu1 N4 C36 . . . . -1.9(3) ?
    S4 Eu1 N4 C36 . . . . -58.7(4) ?
    S3 Eu1 N4 C36 . . . . 56.6(4) ?
    S2 Eu1 N4 C36 . . . . -147.0(3) ?
    S5 Eu1 N4 C36 . . . . 75.4(3) ?
    S6 Eu1 N4 C36 . . . . 137.8(3) ?
    S1 Eu1 N4 C36 . . . . -85.8(3) ?
    N4 Eu1 N5 C28 . . . . 176.8(4) ?
    S4 Eu1 N5 C28 . . . . -34.9(3) ?
    S3 Eu1 N5 C28 . . . . 26.6(4) ?
    S2 Eu1 N5 C28 . . . . -127.5(3) ?
    S5 Eu1 N5 C28 . . . . 96.7(4) ?
    S6 Eu1 N5 C28 . . . . 121.5(3) ?
    S1 Eu1 N5 C28 . . . . -104.2(3) ?
    N4 Eu1 N5 C32 . . . . 1.7(3) ?
    S4 Eu1 N5 C32 . . . . 150.0(3) ?
    S3 Eu1 N5 C32 . . . . -148.5(3) ?
    S2 Eu1 N5 C32 . . . . 57.4(3) ?
    S5 Eu1 N5 C32 . . . . -78.4(3) ?
    S6 Eu1 N5 C32 . . . . -53.7(3) ?
    S1 Eu1 N5 C32 . . . . 80.7(3) ?
    C2 N1 C1 S1 . . . . 2.4(6) ?
    C3 N1 C1 S1 . . . . -178.1(4) ?
    C2 N1 C1 S2 . . . . -176.7(4) ?
    C3 N1 C1 S2 . . . . 2.8(6) ?
    Eu1 S1 C1 N1 . . . . 178.8(4) ?
    Eu1 S1 C1 S2 . . . . -2.0(3) ?
    Eu1 S2 C1 N1 . . . . -178.8(4) ?
    Eu1 S2 C1 S1 . . . . 2.0(3) ?
    C1 N1 C3 C4 . . . . -113.7(5) ?
    C2 N1 C3 C4 . . . . 65.9(6) ?
    N1 C3 C4 C5 . . . . 64.9(6) ?
    N1 C3 C4 C9 . . . . -113.8(5) ?
    C9 C4 C5 C6 . . . . 0.2(8) ?
    C3 C4 C5 C6 . . . . -178.4(5) ?
    C4 C5 C6 C7 . . . . 0.0(8) ?
    C5 C6 C7 C8 . . . . -0.8(9) ?
    C6 C7 C8 C9 . . . . 1.4(9) ?
    C7 C8 C9 C4 . . . . -1.2(9) ?
    C5 C4 C9 C8 . . . . 0.4(8) ?
    C3 C4 C9 C8 . . . . 179.1(5) ?
    C11 N2 C10 S4 . . . . -3.4(7) ?
    C12 N2 C10 S4 . . . . 170.7(4) ?
    C11 N2 C10 S3 . . . . -179.8(4) ?
    C12 N2 C10 S3 . . . . -5.8(7) ?
    Eu1 S4 C10 N2 . . . . -175.9(4) ?
    Eu1 S4 C10 S3 . . . . 0.8(3) ?
    Eu1 S3 C10 N2 . . . . 175.9(4) ?
    Eu1 S3 C10 S4 . . . . -0.8(3) ?
    C10 N2 C12 C13 . . . . 130.3(5) ?
    C11 N2 C12 C13 . . . . -55.4(7) ?
    N2 C12 C13 C14 . . . . 115.9(6) ?
    N2 C12 C13 C18 . . . . -66.7(7) ?
    C18 C13 C14 C15 . . . . -0.8(9) ?
    C12 C13 C14 C15 . . . . 176.7(6) ?
    C13 C14 C15 C16 . . . . 1.3(9) ?
    C14 C15 C16 C17 . . . . 0.2(11) ?
    C15 C16 C17 C18 . . . . -2.0(12) ?
    C14 C13 C18 C17 . . . . -1.1(10) ?
    C12 C13 C18 C17 . . . . -178.5(6) ?
    C16 C17 C18 C13 . . . . 2.5(12) ?
    C20 N3 C19 S5 . . . . 177.6(4) ?
    C21 N3 C19 S5 . . . . -0.7(6) ?
    C20 N3 C19 S6 . . . . -2.1(6) ?
    C21 N3 C19 S6 . . . . 179.6(3) ?
    Eu1 S5 C19 N3 . . . . -170.0(3) ?
    Eu1 S5 C19 S6 . . . . 9.6(2) ?
    Eu1 S6 C19 N3 . . . . 170.0(3) ?
    Eu1 S6 C19 S5 . . . . -9.6(2) ?
    C19 N3 C21 C22 . . . . 95.4(5) ?
    C20 N3 C21 C22 . . . . -83.0(5) ?
    N3 C21 C22 C27 . . . . -31.9(7) ?
    N3 C21 C22 C23 . . . . 150.1(5) ?
    C27 C22 C23 C24 . . . . -0.7(9) ?
    C21 C22 C23 C24 . . . . 177.3(6) ?
    C22 C23 C24 C25 . . . . 0.2(11) ?
    C23 C24 C25 C26 . . . . 0.3(11) ?
    C24 C25 C26 C27 . . . . -0.3(11) ?
    C23 C22 C27 C26 . . . . 0.8(9) ?
    C21 C22 C27 C26 . . . . -177.3(5) ?
    C25 C26 C27 C22 . . . . -0.3(10) ?
    C32 N5 C28 C29 . . . . -2.2(7) ?
    Eu1 N5 C28 C29 . . . . -177.5(4) ?
    N5 C28 C29 C30 . . . . 1.5(8) ?
    C28 C29 C30 C31 . . . . -0.9(8) ?
    C29 C30 C31 C32 . . . . 1.1(7) ?
    C29 C30 C31 C33 . . . . 179.0(5) ?
    C28 N5 C32 C31 . . . . 2.4(6) ?
    Eu1 N5 C32 C31 . . . . 177.8(3) ?
    C28 N5 C32 C36 . . . . -176.8(4) ?
    Eu1 N5 C32 C36 . . . . -1.5(5) ?
    C30 C31 C32 N5 . . . . -1.9(6) ?
    C33 C31 C32 N5 . . . . -179.9(4) ?
    C30 C31 C32 C36 . . . . 177.4(4) ?
    C33 C31 C32 C36 . . . . -0.7(6) ?
    C32 C31 C33 C34 . . . . 1.4(7) ?
    C30 C31 C33 C34 . . . . -176.6(5) ?
    C31 C33 C34 C35 . . . . -0.5(8) ?
    C33 C34 C35 C36 . . . . -1.0(7) ?
    C33 C34 C35 C37 . . . . -180.0(5) ?
    C39 N4 C36 C35 . . . . 0.3(6) ?
    Eu1 N4 C36 C35 . . . . -176.8(3) ?
    C39 N4 C36 C32 . . . . 179.1(4) ?
    Eu1 N4 C36 C32 . . . . 2.0(5) ?
    C37 C35 C36 N4 . . . . -0.5(6) ?
    C34 C35 C36 N4 . . . . -179.5(4) ?
    C37 C35 C36 C32 . . . . -179.3(4) ?
    C34 C35 C36 C32 . . . . 1.7(6) ?
    N5 C32 C36 N4 . . . . -0.4(6) ?
    C31 C32 C36 N4 . . . . -179.7(4) ?
    N5 C32 C36 C35 . . . . 178.5(4) ?
    C31 C32 C36 C35 . . . . -0.8(6) ?
    C36 C35 C37 C38 . . . . 0.4(7) ?
    C34 C35 C37 C38 . . . . 179.4(5) ?
    C35 C37 C38 C39 . . . . 0.0(8) ?
    C36 N4 C39 C38 . . . . 0.1(7) ?
    Eu1 N4 C39 C38 . . . . 177.1(4) ?
    C37 C38 C39 N4 . . . . -0.3(8) ?
