# Supplementary material for: Tris(N-benzyl-N-methyl­dithio­carbamato-κ2 S,S′)(1,10-phenanthroline-κ2 N,N′)europium(III)
Source: Acta Crystallogr Sect E Struct Rep Online. 2009 Oct 17;65(Pt 11):m1376. doi: 10.1107/S160053680904135X (PMC2971428; doi:10.1107/S160053680904135X)
Supplement: Supplementary file 2 [file e-65-m1376-Isup2.hkl]

# 
# h,k,l, Fc-squared, Fo-squared, sigma(Fo-squared) and status flag 
# 
data_I
_shelx_title '  P-1' 
_shelx_refln_list_code          4 
_shelx_F_calc_maximum      248.39 
_exptl_crystal_F_000       932.00 
_reflns_d_resolution_high  0.7698 
 
loop_ 
 _symmetry_equiv_pos_as_xyz 
 'x, y, z' 
 '-x, -y, -z' 
 
_cell_length_a    10.6910 
_cell_length_b    12.2880 
_cell_length_c    16.5530 
_cell_angle_alpha  73.652 
_cell_angle_beta   74.720 
_cell_angle_gamma  71.629 
 
_shelx_F_squared_multiplier     1.000 
 
loop_ 
 _refln_index_h 
 _refln_index_k 
 _refln_index_l 
 _refln_F_squared_calc 
 _refln_F_squared_meas 
 _refln_F_squared_sigma 
 _refln_observed_status 
   1   0   0      469.54      430.06     17.60 o 
   2   0   0    25964.36    25703.70    738.51 o 
   3   0   0      427.97      356.38     11.47 o 
   4   0   0     9876.21     9394.92    264.94 o 
   5   0   0       43.02       42.23      6.26 o 
   6   0   0     3455.15     3432.79     84.79 o 
   7   0   0      320.48      273.72     28.41 o 
   8   0   0     2048.44     2019.06     66.67 o 
   9   0   0      159.57      121.93     21.10 o 
  10   0   0      572.42      526.12     38.22 o 
  11   0   0        6.84       14.82     20.22 o 
  12   0   0      212.90      265.66     38.59 o 
 -12   1   0        1.44        0.84     19.66 o 
 -11   1   0      457.73      447.74     47.30 o 
 -10   1   0      193.81      190.50     30.84 o 
  -9   1   0      291.07      265.61     25.65 o 
  -8   1   0       20.43       16.05     12.37 o 
  -7   1   0     4882.46     4509.26    142.00 o 
  -6   1   0     3434.32     3010.85     87.21 o 
  -5   1   0     3828.56     3460.61    100.12 o 
  -4   1   0      336.07      364.22     21.79 o 
  -3   1   0     7706.33     8061.69    253.43 o 
  -2   1   0     1931.12     2288.17     74.58 o 
  -1   1   0     1613.11     1909.88     95.74 o 
   0   1   0    11824.55    20780.08    545.06 o 
   1   1   0    25498.15    30899.19   1039.38 o 
   2   1   0     2373.08     2581.27     65.55 o 
   3   1   0    14235.73    14528.15    333.18 o 
   4   1   0     1188.34     1026.78     27.97 o 
   5   1   0     2059.39     1647.01     43.23 o 
   6   1   0      239.12      214.80     10.85 o 
   7   1   0     1108.57     1007.67     40.61 o 
   8   1   0     3739.26     3745.21    140.62 o 
   9   1   0     1579.05     1576.47     71.86 o 
  10   1   0       16.14       28.23     18.74 o 
  11   1   0     1371.16     1428.03     71.66 o 
  12   1   0       68.25       85.76     22.18 o 
 -12   2   0      207.71      239.54     42.27 o 
 -11   2   0       79.46      105.01     28.81 o 
 -10   2   0      564.12      561.99     40.19 o 
  -9   2   0      673.01      652.83     41.70 o 
  -8   2   0     1180.95     1105.03     42.22 o 
  -7   2   0      917.10      848.17     34.11 o 
  -6   2   0     1248.91     1044.82     38.33 o 
  -5   2   0     5215.69     4983.45    119.33 o 
  -4   2   0    10003.55    10335.64    239.39 o 
  -3   2   0      644.04      708.55     38.05 o 
  -2   2   0      946.13      814.57     34.73 o 
  -1   2   0     2253.39     3390.39    176.96 o 
   0   2   0    14531.97    26810.85   1036.08 o 
   1   2   0    30505.00    40178.33   1527.48 o 
   2   2   0    10454.83    11922.80    273.06 o 
   3   2   0    17648.05    19599.11    484.73 o 
   4   2   0     7357.50     7105.17    165.82 o 
   5   2   0     5517.51     5036.35    120.19 o 
   6   2   0      128.95       90.70      8.40 o 
   7   2   0     1751.61     1686.15     46.48 o 
   8   2   0       80.63      105.51     19.52 o 
   9   2   0     1012.21     1028.34     52.83 o 
  10   2   0     1032.14     1032.87     55.58 o 
  11   2   0      153.75      184.68     25.99 o 
  12   2   0      227.85      240.14     30.61 o 
  13   2   0      140.79      165.51     29.17 o 
 -11   3   0       27.85       42.82     34.84 o 
 -10   3   0     1387.04     1383.10     68.97 o 
  -9   3   0      355.59      351.06     36.96 o 
  -8   3   0     1112.66     1037.80     40.80 o 
  -7   3   0      628.30      557.16     25.97 o 
  -6   3   0     5964.49     5634.90    159.93 o 
  -5   3   0       59.11       27.78     10.58 o 
  -4   3   0     6962.32     7933.82    185.45 o 
  -3   3   0     3726.50     3752.57     89.86 o 
  -2   3   0     3651.12     4038.47    155.02 o 
  -1   3   0     1310.24     1668.89     41.39 o 
   0   3   0     2805.48     4556.87    122.65 o 
   1   3   0     1310.15     1903.53    113.88 o 
   2   3   0     3589.72     4294.15    114.33 o 
   3   3   0      406.64      358.83     12.15 o 
   4   3   0    18736.39    19603.51    449.68 o 
   5   3   0     9509.17    10174.42    236.91 o 
   6   3   0     2864.15     2549.49     64.96 o 
   7   3   0      100.84      112.01     11.67 o 
   8   3   0     1798.13     1705.98     57.14 o 
   9   3   0        6.18       -2.04     16.31 o 
  10   3   0      544.46      552.53     38.32 o 
  11   3   0       46.37       63.17     19.57 o 
  12   3   0      628.57      748.86     49.89 o 
  13   3   0       10.82       -5.24     22.48 o 
 -11   4   0      222.75      239.47     29.40 o 
 -10   4   0        9.97       19.03     21.01 o 
  -9   4   0     2033.99     1890.40    211.86 o 
  -8   4   0       40.60      -10.34     13.98 o 
  -7   4   0     1382.44     1257.32     45.79 o 
  -6   4   0        1.34      -21.10     14.07 o 
  -5   4   0     2577.47     2497.49     64.32 o 
  -4   4   0     2028.57     2153.43     55.43 o 
  -3   4   0     1489.75     1655.19     43.40 o 
  -2   4   0      302.27      369.31     13.93 o 
  -1   4   0    25254.74    38009.25    866.42 o 
   0   4   0     2059.97     3844.45    105.45 o 
   1   4   0    19422.26    30915.39    859.99 o 
   2   4   0      395.12      468.57     26.66 o 
   3   4   0    13249.07    15283.27    351.32 o 
   4   4   0      201.67      144.10     13.61 o 
   5   4   0    30348.83    33336.84    762.62 o 
   6   4   0       14.84       26.08      8.25 o 
   7   4   0     5370.60     5647.31    189.31 o 
   8   4   0       17.95       29.94     11.97 o 
   9   4   0      514.46      531.02     35.89 o 
  10   4   0       24.76       13.83     17.67 o 
  11   4   0      105.04      120.81     22.80 o 
  12   4   0       28.25       34.49     21.74 o 
  13   4   0      416.51      572.14     45.89 o 
 -11   5   0       21.12      -22.53     28.92 o 
 -10   5   0      145.86      168.61     25.27 o 
  -9   5   0        6.78       -2.39     31.56 o 
  -8   5   0     2616.19     2564.58    152.21 o 
  -7   5   0       65.49       28.51     16.63 o 
  -6   5   0     3564.00     3411.89    102.70 o 
  -5   5   0     1079.44      914.19     35.93 o 
  -4   5   0     1065.09     1108.51     32.72 o 
  -3   5   0       48.91       61.34      7.38 o 
  -2   5   0     3809.33     4388.50    105.74 o 
  -1   5   0     6074.66     8886.39    207.28 o 
   0   5   0    15261.99    25260.21    661.53 o 
   1   5   0        6.08       27.78      8.36 o 
   2   5   0    14405.36    18880.80    578.06 o 
   3   5   0      133.19      129.01      7.81 o 
   4   5   0     7556.78     7866.93    184.48 o 
   5   5   0      103.68       97.88     12.06 o 
   6   5   0     4436.04     4479.91    109.28 o 
   7   5   0     2761.11     2619.82     68.20 o 
   8   5   0     1443.02     1464.86     51.56 o 
   9   5   0      233.18      244.81     26.22 o 
  10   5   0      198.09      243.90     28.13 o 
  11   5   0       52.47       44.61     19.96 o 
  12   5   0      135.48      188.75     30.44 o 
  13   5   0      186.06      262.57     32.14 o 
 -10   6   0        3.73      -10.58     35.92 o 
  -9   6   0      473.17      452.11     35.56 o 
  -8   6   0      512.32      410.39     26.69 o 
  -7   6   0      592.94      540.26     28.22 o 
  -6   6   0     2848.38     2541.96     81.10 o 
  -5   6   0     4775.25     4650.62    135.58 o 
  -4   6   0     1980.38     1916.13     54.03 o 
  -3   6   0      120.49      122.13     11.20 o 
  -2   6   0      615.79      723.63     23.94 o 
  -1   6   0     5633.38     8219.26    193.34 o 
   0   6   0     4780.53     8252.65    193.75 o 
   1   6   0     2581.13     3933.32    182.81 o 
   2   6   0     3155.90     4207.63    101.18 o 
   3   6   0     3658.92     4109.30     99.27 o 
   4   6   0      120.89      123.99      9.07 o 
   5   6   0     3381.14     3209.41     80.30 o 
   6   6   0     2438.89     2432.18     63.35 o 
   7   6   0      258.58      254.27     14.83 o 
   8   6   0     4346.62     4218.65    284.23 o 
   9   6   0     1393.27     1406.57     52.68 o 
  10   6   0      729.69      846.34     49.05 o 
  11   6   0      178.35      186.66     26.36 o 
  12   6   0      222.04      266.32     30.60 o 
  13   6   0       63.54      101.88     24.74 o 
  -9   7   0       76.23       75.43     30.20 o 
  -8   7   0     1122.62      903.31     53.50 o 
  -7   7   0     1167.74     1066.77     92.37 o 
  -6   7   0      431.95      369.50     29.25 o 
  -5   7   0     6295.96     6175.75    215.88 o 
  -4   7   0     3559.02     3599.36    105.61 o 
  -3   7   0     2296.91     2529.11     77.29 o 
  -2   7   0     1484.20     1756.82     58.12 o 
  -1   7   0     4562.74     6221.64    171.79 o 
   0   7   0      316.77      461.96     21.73 o 
   1   7   0       42.08       87.05     10.52 o 
   2   7   0      116.76      176.67     12.64 o 
   3   7   0     5798.65     6594.67    156.46 o 
   4   7   0     1861.61     1932.01     51.42 o 
   5   7   0     1992.46     2043.47     54.43 o 
   6   7   0      556.44      498.27     33.34 o 
   7   7   0     1373.83     1329.83     39.98 o 
   8   7   0        0.87        1.56     12.55 o 
   9   7   0     1640.63     1764.29     80.58 o 
  10   7   0      181.25      213.87     25.03 o 
  11   7   0      533.85      612.94     41.61 o 
  12   7   0       23.68       50.45     20.35 o 
  13   7   0       66.81      122.29     25.74 o 
  -9   8   0      141.78      154.93     35.40 o 
  -8   8   0      371.25      332.86     30.80 o 
  -7   8   0        9.13       -7.49     18.77 o 
  -6   8   0     1229.54     1082.54     54.69 o 
  -5   8   0        2.91        1.79     16.39 o 
  -4   8   0     4392.17     4462.76    161.78 o 
  -3   8   0        4.28      -20.72     13.81 o 
  -2   8   0     2388.26     2931.71     88.58 o 
  -1   8   0       49.57       41.40     11.59 o 
   0   8   0     4444.78     6909.92    191.10 o 
   1   8   0       10.51       -0.26      9.53 o 
   2   8   0     1546.95     2061.01    120.74 o 
   3   8   0      660.25      584.46     44.55 o 
   4   8   0     9777.69    10900.46    292.55 o 
   5   8   0     1216.89     1084.35     38.71 o 
   6   8   0     2266.06     2163.14     98.74 o 
   7   8   0      637.36      528.09     25.32 o 
   8   8   0     1868.51     1802.41     73.11 o 
   9   8   0       40.72       38.51     17.94 o 
  10   8   0      449.08      459.52     46.10 o 
  11   8   0       53.57       47.86     28.69 o 
  12   8   0      367.53      381.46     51.14 o 
  -8   9   0      100.45      106.67     35.32 o 
  -7   9   0      669.35      642.30     42.59 o 
  -6   9   0       92.56       75.30     20.59 o 
  -5   9   0      513.97      438.01     32.74 o 
  -4   9   0       61.52       44.41     22.85 o 
  -3   9   0     1281.70     1461.34     52.31 o 
  -2   9   0     2205.55     2641.76     82.85 o 
  -1   9   0     5456.90     7560.26    210.07 o 
   0   9   0      368.58      476.95     55.56 o 
   1   9   0     2202.41     2996.32     90.88 o 
   2   9   0      112.73      120.10     14.12 o 
   3   9   0     1039.99     1153.51     41.61 o 
   4   9   0      128.35      123.90     13.65 o 
   5   9   0     4880.17     4832.65    136.75 o 
   6   9   0       22.92       32.90     13.09 o 
   7   9   0     3757.86     3531.68    109.79 o 
   8   9   0      120.58      156.06     20.78 o 
   9   9   0      431.80      414.03     49.26 o 
  10   9   0       37.89       32.12     18.54 o 
  11   9   0      136.27      180.82     36.12 o 
  12   9   0      427.79      474.94     57.05 o 
  -7  10   0      179.19      156.65     27.01 o 
  -6  10   0      631.36      547.68     40.52 o 
  -5  10   0      255.77      232.77     26.94 o 
  -4  10   0     1069.06     1013.24     53.44 o 
  -3  10   0       99.63      120.72     43.91 o 
  -2  10   0      329.21      453.73     26.48 o 
  -1  10   0     3540.70     4647.31    136.36 o 
   0  10   0     4348.92     6111.39    174.09 o 
   1  10   0     2014.05     2636.38     83.42 o 
   2  10   0      302.56      321.32     29.99 o 
   3  10   0      319.30      339.61     20.88 o 
   4  10   0      804.42      885.30     35.66 o 
   5  10   0      400.93      409.97     22.45 o 
   6  10   0       15.02       37.12     11.94 o 
   7  10   0     1141.40     1103.04     42.04 o 
   8  10   0      619.46      566.73     35.84 o 
   9  10   0      276.15      272.97     27.39 o 
  10  10   0      212.53      205.73     25.95 o 
  11  10   0      299.19      378.34     46.98 o 
  12  10   0       12.13       66.24     30.20 o 
  -6  11   0      864.33      775.85     50.29 o 
  -5  11   0      438.22      347.27     33.33 o 
  -4  11   0      435.28      394.31     33.93 o 
  -3  11   0     1650.94     1855.18     83.45 o 
  -2  11   0     1527.18     1836.40     65.60 o 
  -1  11   0     1005.17     1203.69     48.68 o 
   0  11   0     1889.02     2594.57     84.28 o 
   1  11   0      625.31      713.44     33.98 o 
   2  11   0     1562.83     1828.58     62.86 o 
   3  11   0      817.86      874.06     37.03 o 
   4  11   0      512.63      559.14     27.89 o 
   5  11   0      245.18      220.26     17.89 o 
   6  11   0      203.46      188.13     17.17 o 
   7  11   0       10.11      -10.20     12.61 o 
   8  11   0     1454.17     1384.94     64.24 o 
   9  11   0      270.35      272.24     29.27 o 
  10  11   0      488.84      495.81     36.69 o 
  -5  12   0     1155.36     1092.15     62.37 o 
  -4  12   0      191.64      179.88     27.94 o 
  -3  12   0      691.36      737.82     50.06 o 
  -2  12   0       82.91      116.57     19.79 o 
  -1  12   0     1207.14     1479.60     56.93 o 
   0  12   0       67.17       34.18     18.29 o 
   1  12   0     1367.06     1598.91     58.90 o 
   2  12   0      492.86      534.94     30.01 o 
   3  12   0     2892.11     3111.12     97.77 o 
   4  12   0       14.61      -15.56     14.53 o 
   5  12   0      366.06      373.01     24.31 o 
   6  12   0       30.94       22.27     13.52 o 
   7  12   0      430.47      390.70     36.60 o 
   8  12   0        2.97       -7.35     25.49 o 
   9  12   0      529.96      567.47     60.17 o 
  10  12   0      116.78      166.60     38.19 o 
  -3  13   0       22.36        5.27     26.85 o 
  -2  13   0      855.20      895.71     78.07 o 
  -1  13   0        0.67        1.71     18.55 o 
   0  13   0      742.73      892.54     51.41 o 
   1  13   0       14.55       25.34     28.09 o 
   2  13   0      165.95      203.63     26.13 o 
   3  13   0      978.15      972.13     54.15 o 
   4  13   0     1965.72     2089.67     90.85 o 
   5  13   0        6.12        1.51     18.63 o 
   6  13   0      740.94      714.34     44.50 o 
   7  13   0        7.71      -13.67     18.28 o 
   8  13   0      333.94      359.96     50.26 o 
   9  13   0       26.11       26.21     29.16 o 
  -1  14   0      916.22      966.03     83.10 o 
   0  14   0      323.59      376.55     35.60 o 
   1  14   0      388.45      429.51     36.57 o 
   2  14   0      237.10      245.42     29.86 o 
   3  14   0      377.82      381.18     35.01 o 
   4  14   0      719.02      733.53     47.67 o 
   5  14   0      143.20      134.65     24.98 o 
   6  14   0      277.88      259.07     30.80 o 
   7  14   0       92.76      117.74     25.14 o 
   8  14   0       88.87       88.13     36.12 o 
   1  15   0      298.45      323.77     47.14 o 
   2  15   0      281.35      308.59     46.02 o 
   3  15   0      483.05      502.09     40.97 o 
   4  15   0      140.77      149.83     26.57 o 
   5  15   0      156.89      146.46     36.20 o 
   6  15   0        1.28      -23.89     27.09 o 
  -4 -15   1      402.54      434.11     53.69 o 
  -7 -14   1      721.45      720.84     47.91 o 
  -6 -14   1      113.81      106.82     23.84 o 
  -5 -14   1      195.85      189.14     26.62 o 
  -4 -14   1      628.09      601.52     43.22 o 
  -3 -14   1      283.69      304.55     32.29 o 
  -2 -14   1      464.22      538.30     40.67 o 
  -1 -14   1       21.28       13.86     23.85 o 
   0 -14   1      836.78      993.88     57.79 o 
   1 -14   1      521.58      774.02     68.08 o 
  -9 -13   1       92.75      153.25     39.55 o 
  -8 -13   1        9.35       -6.23     26.77 o 
  -7 -13   1      358.97      312.10     31.53 o 
  -6 -13   1       58.12        8.46     19.76 o 
  -5 -13   1     1128.68     1119.24     58.96 o 
  -4 -13   1      373.77      374.22     33.62 o 
  -3 -13   1      883.25      912.79     52.65 o 
  -2 -13   1      403.40      372.13     32.83 o 
  -1 -13   1      578.43      632.46     42.26 o 
   0 -13   1        1.37        5.01     19.16 o 
   1 -13   1     1278.16     1375.69     71.31 o 
   2 -13   1      180.17      150.86     38.67 o 
   3 -13   1       66.27       47.54     30.84 o 
 -10 -12   1      185.30      228.84     40.83 o 
  -9 -12   1        2.51       14.62     29.00 o 
  -8 -12   1      385.00      415.26     51.38 o 
  -7 -12   1       41.38       31.19     19.46 o 
  -6 -12   1      681.79      606.13     40.56 o 
  -5 -12   1        3.84       10.41     18.39 o 
  -4 -12   1     2973.63     3059.43    156.85 o 
  -3 -12   1      350.06      376.89     32.68 o 
  -2 -12   1     1861.60     2086.71     88.39 o 
  -1 -12   1        4.31      -10.49     15.43 o 
   0 -12   1      564.99      677.33     42.16 o 
   1 -12   1        0.62      -15.64     17.23 o 
   2 -12   1      683.70      746.27     46.54 o 
   3 -12   1       79.24       65.28     31.08 o 
   4 -12   1      364.20      360.20     48.02 o 
   5 -12   1        1.58      -22.37     30.76 o 
 -10 -11   1      155.94      182.18     37.39 o 
  -9 -11   1      936.69      995.03     79.58 o 
  -8 -11   1        4.84       -8.39     26.93 o 
  -7 -11   1      449.99      393.65     31.24 o 
  -6 -11   1       70.58       63.55     21.25 o 
  -5 -11   1      816.37      806.52     34.84 o 
  -4 -11   1      659.08      619.65     29.90 o 
  -3 -11   1     1544.37     1712.95     59.19 o 
  -2 -11   1      132.83      161.28     17.65 o 
  -1 -11   1     1229.97     1427.49     52.78 o 
   0 -11   1      820.60     1004.32     42.38 o 
   1 -11   1      876.20     1083.12     44.70 o 
   2 -11   1     1321.01     1489.61     56.42 o 
   3 -11   1      341.25      342.99     33.54 o 
   4 -11   1     1141.11     1193.13     62.06 o 
   5 -11   1      490.70      421.04     36.41 o 
   6 -11   1       33.00       14.90     22.03 o 
 -10 -10   1      229.81      250.34     41.39 o 
  -9 -10   1      733.10      771.41     44.66 o 
  -8 -10   1     1127.71     1136.36     54.64 o 
  -7 -10   1        5.89       10.92     11.85 o 
  -6 -10   1     1064.23     1015.89     39.50 o 
  -5 -10   1       10.68       -2.09     11.02 o 
  -4 -10   1      676.60      702.58     30.40 o 
  -3 -10   1     1006.64     1156.04     42.99 o 
  -2 -10   1     1178.45     1331.59     48.56 o 
  -1 -10   1     4394.38     6154.00    174.43 o 
   0 -10   1     3052.73     4083.89    121.57 o 
   1 -10   1     1807.87     2265.82     74.57 o 
   2 -10   1     1146.23     1343.47     50.37 o 
   3 -10   1     1398.92     1550.35     56.23 o 
   4 -10   1       49.35       64.50     19.82 o 
   5 -10   1      755.58      709.63     44.29 o 
   6 -10   1      544.84      491.53     38.03 o 
   7 -10   1      252.41      225.94     29.00 o 
 -12  -9   1      143.71      144.70     41.31 o 
 -11  -9   1       68.96       99.80     32.60 o 
 -10  -9   1      399.20      456.65     48.18 o 
  -9  -9   1       42.97       47.84     24.65 o 
  -8  -9   1     1327.62     1309.26     47.69 o 
  -7  -9   1       56.61       45.90     13.30 o 
  -6  -9   1     2189.36     2127.45     73.41 o 
  -5  -9   1     1230.63     1150.36     43.49 o 
  -4  -9   1     1100.16     1150.64     41.37 o 
  -3  -9   1      285.15      311.37     18.81 o 
  -2  -9   1     1008.60     1225.26     57.93 o 
  -1  -9   1      458.28      507.19     43.47 o 
   0  -9   1     6700.47     9649.40    263.78 o 
   1  -9   1     1949.33     2696.30     84.18 o 
   2  -9   1     1549.55     1936.31     64.61 o 
   3  -9   1      855.44      900.82     37.59 o 
   4  -9   1      658.23      671.73     39.96 o 
   5  -9   1        5.65        8.57     31.12 o 
   6  -9   1      663.41      627.05     40.75 o 
   7  -9   1       18.43      -12.03     18.66 o 
   8  -9   1      468.66      485.89     56.89 o 
 -12  -8   1      307.98      330.56     49.22 o 
 -11  -8   1      282.57      283.82     42.27 o 
 -10  -8   1        0.93      -16.94     23.57 o 
  -9  -8   1     1221.88     1259.83     58.23 o 
  -8  -8   1        1.73       12.32     11.77 o 
  -7  -8   1     1033.66      958.39     36.85 o 
  -6  -8   1      913.82      722.95     50.06 o 
  -5  -8   1     4311.15     4238.55    231.20 o 
  -4  -8   1      859.50      916.80     33.95 o 
  -3  -8   1     1789.27     1944.41     60.97 o 
  -2  -8   1      635.39      656.14     40.09 o 
  -1  -8   1     1805.43     2332.34    115.95 o 
   0  -8   1        6.08        0.52     10.73 o 
   1  -8   1     6764.86     9352.55    260.75 o 
   2  -8   1       52.37       43.10     11.96 o 
   3  -8   1     2878.31     3094.64    102.72 o 
   4  -8   1      160.25      188.61     48.00 o 
   5  -8   1      913.33      865.68     46.21 o 
   6  -8   1        0.24      -16.07     15.61 o 
   7  -8   1      617.65      577.75     43.51 o 
   8  -8   1      217.35      213.58     39.87 o 
   9  -8   1      283.45      293.24     44.67 o 
 -12  -7   1      346.69      371.08     37.00 o 
 -11  -7   1        5.35       16.37     27.13 o 
 -10  -7   1      771.82      946.99    116.78 o 
  -9  -7   1      274.67      329.59     32.05 o 
  -8  -7   1     1141.34     1147.49     40.28 o 
  -7  -7   1      344.44      348.87     17.89 o 
  -6  -7   1     1049.41     1013.64     32.54 o 
  -5  -7   1     2835.74     2824.51     72.76 o 
  -4  -7   1     8037.79     8762.88    206.46 o 
  -3  -7   1      409.09      386.38     15.54 o 
  -2  -7   1      684.66      793.47     24.33 o 
  -1  -7   1      334.45      424.48     27.13 o 
   0  -7   1     3425.54     5024.66    140.51 o 
   1  -7   1      986.57     1348.37     45.52 o 
   2  -7   1     3088.74     3743.06    136.22 o 
   3  -7   1     1404.53     1510.20     53.65 o 
   4  -7   1     3430.83     3623.72    106.60 o 
   5  -7   1      250.48      186.89     34.84 o 
   6  -7   1      490.30      426.45     30.36 o 
   7  -7   1      314.69      282.46     27.46 o 
   8  -7   1      723.32      646.82     59.85 o 
   9  -7   1      788.68      757.32     66.64 o 
 -13  -6   1      124.41      181.26     43.19 o 
 -12  -6   1       90.97      137.48     35.52 o 
 -11  -6   1      732.55      839.55     51.62 o 
 -10  -6   1     1287.62     1377.53    132.76 o 
  -9  -6   1     2193.85     2376.45    236.03 o 
  -8  -6   1      308.93      348.61     22.28 o 
  -7  -6   1     3695.44     3544.64     90.35 o 
  -6  -6   1      508.92      453.26     19.02 o 
  -5  -6   1     1852.57     1800.91     48.61 o 
  -4  -6   1     3657.72     3670.23     90.24 o 
  -3  -6   1     3716.87     4135.44     99.97 o 
  -2  -6   1      521.74      495.47     18.32 o 
  -1  -6   1     2766.17     4069.96    113.61 o 
   0  -6   1       16.12       29.86      6.66 o 
   1  -6   1     5683.66     7532.41    178.05 o 
   2  -6   1     4820.03     5846.10    140.34 o 
   3  -6   1      240.66      246.21     13.56 o 
   4  -6   1     8124.11     8391.70    244.44 o 
   5  -6   1     2920.31     2905.80     90.02 o 
   6  -6   1     1093.35      995.51     46.97 o 
   7  -6   1      411.92      358.34     23.31 o 
   8  -6   1      720.52      606.01     40.91 o 
   9  -6   1        2.64      -19.05     42.71 o 
  10  -6   1       81.48       72.68     20.72 o 
 -13  -5   1       77.54       83.12     25.71 o 
 -12  -5   1      133.48      155.46     40.91 o 
 -11  -5   1      219.74      276.18     30.47 o 
 -10  -5   1      165.11      172.05     27.79 o 
  -9  -5   1     1407.81     1560.54    108.99 o 
  -8  -5   1     2592.98     2711.22     84.90 o 
  -7  -5   1      305.89      334.89     16.43 o 
  -6  -5   1     1772.21     1808.79     49.40 o 
  -5  -5   1     4043.31     4185.73    102.15 o 
  -4  -5   1       85.41       78.16      8.66 o 
  -3  -5   1     2164.51     2153.93     54.14 o 
  -2  -5   1      454.69      562.04     17.67 o 
  -1  -5   1     6415.37     9138.73    366.22 o 
   0  -5   1     3607.63     5819.34    137.79 o 
   1  -5   1     6514.49     8881.05    207.13 o 
   2  -5   1     1846.30     2164.15     55.65 o 
   3  -5   1     3923.76     4428.63    107.64 o 
   4  -5   1      103.50      109.36      9.93 o 
   5  -5   1     5255.31     5293.14    128.85 o 
   6  -5   1      701.83      586.10     39.44 o 
   7  -5   1      878.59      884.19     36.43 o 
   8  -5   1       40.11      -21.61     45.90 o 
   9  -5   1     1401.06     1292.40    136.55 o 
  10  -5   1       53.08       34.96     20.06 o 
  11  -5   1       14.58      -35.32     26.45 o 
 -13  -4   1      201.13      228.43     32.59 o 
 -12  -4   1      203.90      237.73     30.09 o 
 -11  -4   1      170.70      157.39     24.52 o 
 -10  -4   1      626.52      681.56     45.53 o 
  -9  -4   1       36.58       35.04     22.33 o 
  -8  -4   1     3463.33     3506.26    105.09 o 
  -7  -4   1      152.77      162.28     11.78 o 
  -6  -4   1     6678.32     6637.02    158.35 o 
  -5  -4   1       25.49       14.72      7.33 o 
  -4  -4   1    12028.04    13237.16    305.83 o 
  -3  -4   1      201.61      188.70      8.95 o 
  -2  -4   1     7003.31     8128.61    296.72 o 
  -1  -4   1     2140.61     3085.18    250.00 o 
   0  -4   1     7091.70    10499.68    242.67 o 
   1  -4   1     1691.18     2215.52     68.16 o 
   2  -4   1     4330.07     5114.20    121.21 o 
   3  -4   1       55.21       57.50      8.66 o 
   4  -4   1      389.69      352.09     19.31 o 
   5  -4   1      494.61      481.83     25.50 o 
   6  -4   1     4098.08     3858.84    231.69 o 
   7  -4   1      718.07      630.74     29.14 o 
   8  -4   1     1656.62     1430.18     65.84 o 
   9  -4   1      141.39      113.90     26.40 o 
  10  -4   1      140.23      123.64     23.88 o 
  11  -4   1        1.67      -27.09     35.04 o 
 -13  -3   1      373.13      482.30     42.62 o 
 -12  -3   1       36.57       40.17     22.27 o 
 -11  -3   1      361.51      415.03     35.33 o 
 -10  -3   1        4.18      -13.36     17.60 o 
  -9  -3   1      898.88      932.78     51.39 o 
  -8  -3   1       46.52       42.53     13.15 o 
  -7  -3   1     3350.87     3582.23     90.38 o 
  -6  -3   1      609.37      610.25     21.66 o 
  -5  -3   1    20455.96    21244.51    488.15 o 
  -4  -3   1     2758.46     2668.29     65.84 o 
  -3  -3   1    11572.42    13028.74    306.22 o 
  -2  -3   1      129.13      160.17     10.46 o 
  -1  -3   1    19348.75    25959.30   1155.14 o 
   0  -3   1     6914.83    11485.81    416.32 o 
   1  -3   1     9034.42    12362.73    533.44 o 
   2  -3   1        6.29       12.43      7.52 o 
   3  -3   1     4876.32     5539.44    130.50 o 
   4  -3   1      304.09      284.39     18.63 o 
   5  -3   1     5011.14     5172.26    124.27 o 
   6  -3   1      125.12      132.81     18.66 o 
   7  -3   1     1751.05     1682.72     56.57 o 
   8  -3   1     1872.35     1620.75     71.54 o 
   9  -3   1     3589.41     3503.06    298.60 o 
  10  -3   1      261.21      332.52     34.17 o 
  11  -3   1      112.99      118.13     23.74 o 
  12  -3   1       22.62       40.03     31.00 o 
 -12  -2   1      647.91      817.39     52.38 o 
 -11  -2   1      486.41      551.80     40.76 o 
 -10  -2   1      651.12      641.28     42.46 o 
  -9  -2   1       68.57       48.54     19.46 o 
  -8  -2   1     1830.41     1891.63     63.09 o 
  -7  -2   1      932.62      916.49     52.46 o 
  -6  -2   1     2815.77     2712.08     69.17 o 
  -5  -2   1     1021.69      693.62     22.73 o 
  -4  -2   1    10600.92    10554.69    244.49 o 
  -3  -2   1       23.07       30.58      4.11 o 
  -2  -2   1     3172.16     3320.46    112.83 o 
  -1  -2   1      604.86      723.44     49.38 o 
   0  -2   1     6875.43     9435.28    354.25 o 
   1  -2   1      974.37     1542.54     84.21 o 
   2  -2   1     1051.03     1061.29     31.36 o 
   3  -2   1    14544.76    16005.63    366.40 o 
   4  -2   1      908.93      791.47     38.42 o 
   5  -2   1       15.43        2.93     34.12 o 
   6  -2   1     6180.39     5867.01    140.35 o 
   7  -2   1     2358.01     2300.36     72.36 o 
   8  -2   1       16.53       40.91     23.81 o 
   9  -2   1     2975.24     2848.08    113.86 o 
  10  -2   1      528.66      557.80     58.53 o 
  11  -2   1      278.19      263.24     30.10 o 
  12  -2   1       73.50       64.14     22.18 o 
 -12  -1   1      264.18      292.32     32.51 o 
 -11  -1   1       31.24       61.22     21.97 o 
 -10  -1   1     1133.72     1187.39     61.78 o 
  -9  -1   1      900.59      879.87     49.01 o 
  -8  -1   1       48.39       51.85     13.33 o 
  -7  -1   1     1795.53     1537.76     84.33 o 
  -6  -1   1      923.42      855.89     26.34 o 
  -5  -1   1     4142.18     4029.26     97.68 o 
  -4  -1   1    16331.65    16091.25    369.97 o 
  -3  -1   1      269.43      248.18      9.26 o 
  -2  -1   1     2576.88     2908.28     68.50 o 
  -1  -1   1     5070.64     6291.99    342.53 o 
   0  -1   1    11359.49    13372.65    462.51 o 
   1  -1   1      349.83      307.29     16.43 o 
   2  -1   1     5332.69     6052.29    186.51 o 
   3  -1   1     1964.67     2062.19     57.67 o 
   4  -1   1    11030.49    10596.13    287.27 o 
   5  -1   1     2067.82     2000.06     60.98 o 
   6  -1   1     2134.13     1878.72     49.76 o 
   7  -1   1     1913.78     1778.46     58.57 o 
   8  -1   1     1747.97     1677.58     72.18 o 
   9  -1   1       26.73        0.75     30.48 o 
  10  -1   1     1513.38     1473.06     87.61 o 
  11  -1   1       40.64       38.18     19.79 o 
  12  -1   1      290.43      262.70     31.19 o 
 -12   0   1       58.03       70.20     22.59 o 
 -11   0   1     1100.79     1239.98     65.50 o 
 -10   0   1      299.53      315.50     31.19 o 
  -9   0   1     1517.81     1464.07     68.52 o 
  -8   0   1      682.01      600.91     28.83 o 
  -7   0   1     2241.62     2356.96     74.06 o 
  -6   0   1      552.51      506.15     17.73 o 
  -5   0   1     6820.92     6846.19    161.25 o 
  -4   0   1      642.79      539.67     17.62 o 
  -3   0   1     5029.24     4723.74    111.15 o 
  -2   0   1     3919.49     3758.92     88.13 o 
  -1   0   1    25016.20    26112.55    764.27 o 
   0   0   1       20.25       13.94      2.15 o 
   1   0   1    26225.23    28437.20    752.06 o 
   2   0   1     1519.44     1237.53     48.21 o 
   3   0   1     2901.72     2540.25     61.14 o 
   4   0   1     2236.48     2222.71     70.39 o 
   5   0   1     4856.27     4636.57    110.60 o 
   6   0   1     1694.89     1489.10     48.59 o 
   7   0   1     5451.57     4772.44    171.04 o 
   8   0   1      131.68       65.36     21.13 o 
   9   0   1      170.84      177.47     22.16 o 
  10   0   1        7.43        3.03     17.20 o 
  11   0   1      338.78      380.32     34.40 o 
  12   0   1      250.26      242.23     30.37 o 
 -12   1   1      447.55      502.41     43.59 o 
 -11   1   1        7.82       20.40     20.09 o 
 -10   1   1      535.34      512.55     38.25 o 
  -9   1   1        1.05       -7.40     16.75 o 
  -8   1   1      364.61      325.56     27.11 o 
  -7   1   1      192.99      171.10     15.72 o 
  -6   1   1     5508.72     5278.96    150.57 o 
  -5   1   1      359.75      300.59     16.69 o 
  -4   1   1    14107.23    14329.72    387.13 o 
  -3   1   1     1796.22     1804.06     71.53 o 
  -2   1   1    17375.91    17776.63    779.79 o 
  -1   1   1     1983.17     2187.75     78.10 o 
   0   1   1    20722.37    33045.73   1053.82 o 
   1   1   1     6671.02     6951.51    267.83 o 
   2   1   1     2714.53     2635.60     72.06 o 
   3   1   1      749.11      656.42     41.06 o 
   4   1   1     3802.07     3452.96     82.76 o 
   5   1   1      555.06      476.32     21.12 o 
   6   1   1      689.59      572.34     19.12 o 
   7   1   1      987.39      906.51     28.30 o 
   8   1   1     4135.60     3905.31    145.11 o 
   9   1   1      121.66      127.88     22.48 o 
  10   1   1     1074.53     1145.92     59.11 o 
  11   1   1      313.03      349.78     33.62 o 
  12   1   1      396.76      408.19     36.85 o 
  13   1   1      324.18      312.82     50.02 o 
 -12   2   1       29.88       58.25     30.68 o 
 -11   2   1      676.58      670.80     52.50 o 
 -10   2   1      502.89      500.77     37.83 o 
  -9   2   1     1355.15     1353.17     65.39 o 
  -8   2   1      831.18      720.16     32.02 o 
  -7   2   1     1486.39     1357.67     47.99 o 
  -6   2   1     4592.87     4016.65    123.55 o 
  -5   2   1     5323.52     5079.44    121.62 o 
  -4   2   1      738.18      628.80     19.76 o 
  -3   2   1    19702.59    20795.23    596.36 o 
  -2   2   1      227.14      186.89     10.85 o 
  -1   2   1     7663.01     9839.41    251.48 o 
   0   2   1     1915.84     2984.72    140.13 o 
   1   2   1    22346.53    31365.13   1025.86 o 
   2   2   1      747.49      826.48     21.04 o 
   3   2   1     1256.68     1424.52     60.32 o 
   4   2   1      450.64      328.82     11.81 o 
   5   2   1      804.56      618.39     19.53 o 
   6   2   1      533.24      493.79     20.91 o 
   7   2   1      525.64      520.77     19.45 o 
   8   2   1     4710.74     4670.47    169.98 o 
   9   2   1     1412.31     1414.58     67.60 o 
  10   2   1       62.11       89.39     20.96 o 
  11   2   1      626.36      653.14     43.56 o 
  12   2   1      209.21      216.54     29.84 o 
  13   2   1      180.02      214.65     31.66 o 
 -11   3   1      552.60      501.87     82.10 o 
 -10   3   1      578.52      648.69     43.57 o 
  -9   3   1      680.57      666.73     42.03 o 
  -8   3   1       62.71       36.29     13.09 o 
  -7   3   1       11.50       10.19     11.87 o 
  -6   3   1     1733.36     1529.15     51.82 o 
  -5   3   1     5492.44     5013.55    120.80 o 
  -4   3   1      727.63      626.82     20.18 o 
  -3   3   1      560.03      492.62     17.30 o 
  -2   3   1     5923.42     6768.28    157.67 o 
  -1   3   1      446.97      413.83     13.05 o 
   0   3   1     2294.14     3923.81    178.06 o 
   1   3   1    10777.53    16903.51    441.96 o 
   2   3   1     3152.82     3636.45     93.60 o 
   3   3   1     8113.59     8913.86    206.05 o 
   4   3   1      579.48      475.93     22.73 o 
   5   3   1     3391.31     3196.99     91.20 o 
   6   3   1      681.31      543.85     22.85 o 
   7   3   1     1628.42     1546.20     42.88 o 
   8   3   1      248.30      255.31     24.48 o 
   9   3   1     3163.84     3247.81    156.29 o 
  10   3   1      188.26      224.18     25.86 o 
  11   3   1      620.11      629.87     63.48 o 
  12   3   1      108.59      168.50     33.36 o 
  13   3   1      407.88      496.75     42.77 o 
 -11   4   1       12.24       19.84     20.46 o 
 -10   4   1     1157.96     1179.45     98.88 o 
  -9   4   1      281.27      249.42     28.10 o 
  -8   4   1     1491.53     1406.08     63.80 o 
  -7   4   1      481.06      407.69     22.75 o 
  -6   4   1     3992.48     3808.69    112.58 o 
  -5   4   1      199.65      136.51     13.63 o 
  -4   4   1     1253.68     1214.46     34.04 o 
  -3   4   1      857.35     1105.15     30.94 o 
  -2   4   1    11417.84    14130.11    324.81 o 
  -1   4   1      726.22      774.92     22.06 o 
   0   4   1     3417.03     5402.27    171.48 o 
   1   4   1     4349.10     7398.35    197.12 o 
   2   4   1    12347.23    15840.41    501.08 o 
   3   4   1    10320.73    11756.58    270.34 o 
   4   4   1     3386.95     3242.02     78.44 o 
   5   4   1       59.90       37.95     25.57 o 
   6   4   1     2938.70     2857.81     71.73 o 
   7   4   1      124.12      148.79     27.35 o 
   8   4   1     1169.58     1135.85     43.81 o 
   9   4   1       28.60       37.35     17.13 o 
  10   4   1       28.93       31.29     16.44 o 
  11   4   1       83.16       83.30     20.64 o 
  12   4   1      547.32      611.24     43.16 o 
  13   4   1        3.79        7.38     22.46 o 
 -11   5   1      306.53      340.79     49.78 o 
 -10   5   1       74.85       77.97     22.38 o 
  -9   5   1     1537.31     1390.63    119.89 o 
  -8   5   1       48.18       30.28     14.12 o 
  -7   5   1      515.42      497.14     26.18 o 
  -6   5   1      213.96      231.59     19.16 o 
  -5   5   1     5606.37     5351.76    152.79 o 
  -4   5   1       21.84        3.32      6.71 o 
  -3   5   1       54.57       60.83      7.03 o 
  -2   5   1        8.38        7.72      9.18 o 
  -1   5   1    20264.47    30386.81    695.40 o 
   0   5   1      152.06      287.16     14.74 o 
   1   5   1    22806.35    38798.88   1012.31 o 
   2   5   1     7564.01    10647.44    282.37 o 
   3   5   1     9389.36    11581.80    267.21 o 
   4   5   1     4028.39     4254.74    101.94 o 
   5   5   1     5657.83     5990.09    142.13 o 
   6   5   1     1814.31     1791.21     47.92 o 
   7   5   1      522.80      491.42     23.67 o 
   8   5   1      726.16      705.47     30.55 o 
   9   5   1     1295.46     1348.52     49.20 o 
  10   5   1       19.26        3.05     15.78 o 
  11   5   1       35.89       48.61     20.01 o 
  12   5   1      238.45      255.95     39.51 o 
  13   5   1      415.37      486.55     43.15 o 
 -10   6   1      195.45      179.80     27.20 o 
  -9   6   1       90.54       80.90     22.64 o 
  -8   6   1     1215.95     1141.15     75.53 o 
  -7   6   1      716.25      630.69     31.57 o 
  -6   6   1     2248.36     2041.38     67.50 o 
  -5   6   1     1244.00     1060.17     40.68 o 
  -4   6   1     1643.30     1686.56     46.89 o 
  -3   6   1     1638.47     1814.27     48.87 o 
  -2   6   1     1470.59     1744.27     46.72 o 
  -1   6   1    11145.25    16621.88    589.20 o 
   0   6   1    12220.72    20839.03    729.34 o 
   1   6   1       24.65       14.57      8.20 o 
   2   6   1     8260.03    10843.21    437.60 o 
   3   6   1     1399.96     1498.03     40.44 o 
   4   6   1     4252.21     4603.53    110.56 o 
   5   6   1      958.91      976.05     29.04 o 
   6   6   1      720.18      734.63     29.64 o 
   7   6   1     5943.43     5768.78    139.54 o 
   8   6   1      176.17      185.73     17.44 o 
   9   6   1      594.88      593.20     29.81 o 
  10   6   1      224.05      250.56     26.55 o 
  11   6   1       43.60       59.71     19.20 o 
  12   6   1      126.44      160.29     38.99 o 
  13   6   1      162.08      216.50     30.67 o 
  -9   7   1      282.01      220.21     38.35 o 
  -8   7   1      406.88      358.98     30.42 o 
  -7   7   1      432.61      350.50     30.12 o 
  -6   7   1     1530.18     1316.09     60.23 o 
  -5   7   1     2533.34     2405.19     94.86 o 
  -4   7   1     2368.08     2264.69     88.85 o 
  -3   7   1      459.64      446.77     22.33 o 
  -2   7   1      113.85      109.25     13.19 o 
  -1   7   1     2338.89     3030.30     89.02 o 
   0   7   1     2822.97     4526.31    169.04 o 
   1   7   1     2787.72     4157.19    117.62 o 
   2   7   1      426.03      411.78     19.80 o 
   3   7   1      633.52      647.13     25.76 o 
   4   7   1     3846.45     4064.65     99.22 o 
   5   7   1      129.43      124.34     17.26 o 
   6   7   1     1432.71     1452.26     41.17 o 
   7   7   1     1643.60     1570.75     45.04 o 
   8   7   1     3959.99     3656.73    126.14 o 
   9   7   1       28.75       60.55     16.74 o 
  10   7   1     1441.02     1468.30    128.04 o 
  11   7   1       58.14       93.73     21.05 o 
  12   7   1      283.57      322.77     32.14 o 
  13   7   1       71.81      109.13     30.80 o 
  -9   8   1      185.09      219.89     38.11 o 
  -8   8   1      248.20      250.32     26.83 o 
  -7   8   1     1730.44     1577.31    145.70 o 
  -6   8   1       17.14      -17.39     18.30 o 
  -5   8   1     2882.20     2698.05    105.85 o 
  -4   8   1      588.05      496.38     35.88 o 
  -3   8   1     1160.03     1255.17     45.68 o 
  -2   8   1       20.13       12.71     10.47 o 
  -1   8   1     2369.65     3154.21     93.77 o 
   0   8   1       52.79       37.40     11.19 o 
   1   8   1     1638.99     2440.10     74.52 o 
   2   8   1      390.42      454.10     21.98 o 
   3   8   1     6840.80     7867.55    222.79 o 
   4   8   1      351.62      350.29     24.12 o 
   5   8   1     3234.58     3300.60     95.85 o 
   6   8   1     1303.80     1165.30     41.26 o 
   7   8   1     4537.26     4444.97    176.04 o 
   8   8   1      108.68       96.15     19.51 o 
   9   8   1     1832.04     1630.01     68.89 o 
  10   8   1       88.26      106.22     15.73 o 
  11   8   1      381.53      461.44     49.30 o 
  12   8   1        2.99       22.53     29.64 o 
  13   8   1      174.71      212.38     46.98 o 
  -8   9   1      350.26      307.27     30.23 o 
  -7   9   1       69.70       50.47     19.81 o 
  -6   9   1      970.00      899.67     49.82 o 
  -5   9   1       35.71       18.74     17.38 o 
  -4   9   1     1882.60     1757.89     76.42 o 
  -3   9   1      216.64      178.67     22.99 o 
  -2   9   1       90.12      110.88     14.98 o 
  -1   9   1      120.81      126.99     16.08 o 
   0   9   1     4232.36     6159.95    198.97 o 
   1   9   1      243.83      359.18     21.44 o 
   2   9   1      967.10     1194.98     43.25 o 
   3   9   1      803.09      946.16     45.76 o 
   4   9   1     5792.48     6154.50    171.10 o 
   5   9   1        9.31       17.63     12.05 o 
   6   9   1     3389.84     3354.28     98.93 o 
   7   9   1      310.98      371.83     23.04 o 
   8   9   1     1201.81     1062.43     51.58 o 
   9   9   1      129.66      120.42     19.82 o 
  10   9   1       42.17       25.71     17.26 o 
  11   9   1      458.03      448.42     48.74 o 
  12   9   1      298.10      352.77     47.38 o 
  -7  10   1      845.97      793.85     49.83 o 
  -6  10   1      378.57      364.10     33.89 o 
  -5  10   1      610.48      578.97     39.55 o 
  -4  10   1      302.11      282.39     32.16 o 
  -3  10   1      792.38      838.10     47.11 o 
  -2  10   1      532.44      630.69     43.06 o 
  -1  10   1     1113.31     1429.90     52.36 o 
   0  10   1      733.93     1048.64     43.01 o 
   1  10   1     2028.70     2730.34     85.85 o 
   2  10   1      308.89      358.62     26.93 o 
   3  10   1     1176.65     1438.50     63.39 o 
   4  10   1      585.27      566.12     27.02 o 
   5  10   1     1586.89     1633.79     55.18 o 
   6  10   1      386.25      428.67     23.08 o 
   7  10   1      760.61      726.00     32.25 o 
   8  10   1      729.95      760.67     59.29 o 
   9  10   1      471.33      427.51     32.23 o 
  10  10   1      248.22      221.64     37.71 o 
  11  10   1       14.37       18.46     28.37 o 
  12  10   1      605.63      692.52     65.12 o 
  -6  11   1      551.47      494.42     40.22 o 
  -5  11   1      524.54      470.30     37.65 o 
  -4  11   1      434.18      388.57     33.24 o 
  -3  11   1     1806.25     1727.41    109.71 o 
  -2  11   1      567.04      659.09     50.10 o 
  -1  11   1     1824.63     2362.79     78.61 o 
   0  11   1      226.37      275.66     23.23 o 
   1  11   1     1246.82     1567.91     56.84 o 
   2  11   1      121.72       97.85     16.83 o 
   3  11   1      853.53      893.83     47.38 o 
   4  11   1      459.91      510.57     26.68 o 
   5  11   1      172.65      171.53     15.98 o 
   6  11   1        2.78       -7.11     10.66 o 
   7  11   1     1431.25     1309.27     48.42 o 
   8  11   1      158.92      144.57     23.73 o 
   9  11   1      970.94      994.74     52.58 o 
  10  11   1       35.95       45.21     19.95 o 
  11  11   1      340.06      345.57     40.95 o 
  -5  12   1      222.12      173.01     29.98 o 
  -4  12   1      714.48      658.72     63.80 o 
  -3  12   1      102.50      128.61     25.33 o 
  -2  12   1     1743.45     2064.18    186.57 o 
  -1  12   1        0.78      -22.35     14.90 o 
   0  12   1     1368.94     1802.74     65.33 o 
   1  12   1       12.24       14.38     14.77 o 
   2  12   1     1588.52     1767.52     63.01 o 
   3  12   1       22.15        4.59     17.71 o 
   4  12   1      943.54      880.56     38.45 o 
   5  12   1      125.94      122.84     16.01 o 
   6  12   1      555.82      509.89     27.46 o 
   7  12   1      163.03      189.01     19.83 o 
   8  12   1     1441.05     1287.67     62.00 o 
   9  12   1       28.97       46.60     20.50 o 
  10  12   1      811.74      888.41     91.49 o 
  11  12   1        6.05       66.48     31.64 o 
  -4  13   1        6.31       24.61     37.15 o 
  -3  13   1      514.80      518.07     41.39 o 
  -2  13   1       33.38       36.81     53.22 o 
  -1  13   1     1661.83     1933.77     70.79 o 
   0  13   1       12.11        9.56     14.87 o 
   1  13   1      155.20      185.68     20.16 o 
   2  13   1      896.27     1066.60     45.49 o 
   3  13   1      793.06      878.38     40.38 o 
   4  13   1      210.96      195.92     21.16 o 
   5  13   1      565.71      591.99     31.67 o 
   6  13   1        3.50       -8.24     23.19 o 
   7  13   1      408.94      392.28     26.51 o 
   8  13   1        3.53        2.24     27.01 o 
   9  13   1      414.87      456.97     55.53 o 
  10  13   1       36.29       56.09     34.04 o 
  -1  14   1      217.84      233.64     44.35 o 
   0  14   1      477.73      577.95     41.73 o 
   1  14   1      223.87      263.80     29.82 o 
   2  14   1      241.57      226.62     28.36 o 
   3  14   1      853.77      838.95     51.04 o 
   4  14   1      477.02      500.58     39.42 o 
   5  14   1       59.86       53.61     21.20 o 
   6  14   1      500.62      475.88     37.35 o 
   7  14   1      205.44      192.57     41.47 o 
   8  14   1      489.81      461.76     57.21 o 
   1  15   1      256.75      256.81     41.39 o 
   2  15   1      602.81      628.42     45.46 o 
   3  15   1       89.12       77.59     23.25 o 
   4  15   1      548.82      565.65     43.08 o 
   5  15   1       12.17       14.01     20.35 o 
   6  15   1      325.93      317.14     45.31 o 
  -7 -14   2       82.99      138.79     37.95 o 
  -6 -14   2      156.53      158.56     26.68 o 
  -5 -14   2      531.71      480.50     38.47 o 
  -4 -14   2       58.15       64.04     25.33 o 
  -3 -14   2      332.44      347.37     33.79 o 
  -2 -14   2       11.09       10.12     20.40 o 
  -1 -14   2      425.80      539.61     41.37 o 
   0 -14   2      201.84      201.09     37.55 o 
   1 -14   2      156.97      158.21     35.48 o 
  -8 -13   2      247.19      308.03     47.54 o 
  -7 -13   2      190.14      139.72     24.90 o 
  -6 -13   2      304.28      308.44     30.87 o 
  -5 -13   2      175.41      137.96     24.89 o 
  -4 -13   2     1072.61      983.17     55.06 o 
  -3 -13   2      650.44      642.75     43.19 o 
  -2 -13   2      978.12     1126.38     81.42 o 
  -1 -13   2        0.85        4.55     18.37 o 
   0 -13   2     1653.11     2003.62     88.71 o 
   1 -13   2      651.48      724.86     47.34 o 
   2 -13   2      566.56      613.97     53.34 o 
   3 -13   2       56.72       85.58     32.12 o 
  -9 -12   2      201.69      254.89     44.03 o 
  -8 -12   2        0.93       -0.16     27.97 o 
  -7 -12   2      421.29      383.05     33.05 o 
  -6 -12   2        7.82      -22.55     18.00 o 
  -5 -12   2     2091.36     1847.35    110.55 o 
  -4 -12   2        0.29      -10.63     18.19 o 
  -3 -12   2     1085.01     1132.51     57.69 o 
  -2 -12   2       47.73       44.15     17.97 o 
  -1 -12   2      541.15      628.72     40.33 o 
   0 -12   2        0.70       -3.29     20.97 o 
   1 -12   2      611.98      650.90     43.67 o 
   2 -12   2       26.33       64.33     19.78 o 
   3 -12   2      716.92      713.06     67.36 o 
   4 -12   2       24.40        0.80     27.09 o 
 -10 -11   2      174.34      241.31     39.47 o 
  -9 -11   2        1.06      -10.95     28.53 o 
  -8 -11   2      428.77      451.85     35.60 o 
  -7 -11   2        1.45      -18.88     16.13 o 
  -6 -11   2      495.32      425.78     33.10 o 
  -5 -11   2       20.02       14.30     17.91 o 
  -4 -11   2     2421.14     2391.93    143.35 o 
  -3 -11   2      117.63      141.12     22.59 o 
  -2 -11   2     1731.57     1989.10     83.50 o 
  -1 -11   2      388.99      450.62     33.21 o 
   0 -11   2      373.09      378.93     30.28 o 
   1 -11   2       99.97       67.10     35.00 o 
   2 -11   2      496.70      535.76     52.26 o 
   3 -11   2     1584.59     1486.62     69.44 o 
   4 -11   2      669.08      654.89     64.64 o 
   5 -11   2      108.07       87.57     29.56 o 
   6 -11   2      567.80      539.03     57.29 o 
  -9 -10   2      885.25      977.37     78.62 o 
  -8 -10   2       41.76       38.86     25.33 o 
  -7 -10   2      422.08      372.57     29.12 o 
  -6 -10   2       59.10       38.04     16.92 o 
  -5 -10   2     1702.43     1626.71     70.68 o 
  -4 -10   2     1248.93     1205.99     56.27 o 
  -3 -10   2      477.90      518.87     25.68 o 
  -2 -10   2     1330.06     1616.16     66.36 o 
  -1 -10   2      220.78      256.07     20.30 o 
   0 -10   2     1572.02     2033.53     67.81 o 
   1 -10   2      561.41      666.37     32.16 o 
   2 -10   2      225.93      227.88     27.48 o 
   3 -10   2       36.94       22.40     14.35 o 
   4 -10   2     1181.98     1216.96     62.92 o 
   5 -10   2      561.58      555.44     39.45 o 
   6 -10   2      128.34      130.33     29.76 o 
   7 -10   2      247.71      236.92     29.65 o 
  -9  -9   2      632.36      665.59     41.01 o 
  -8  -9   2      579.23      559.63     28.30 o 
  -7  -9   2      174.80      186.20     16.69 o 
  -6  -9   2       10.84       -4.22     11.38 o 
  -5  -9   2     2318.04     2153.09     67.99 o 
  -4  -9   2      616.90      633.75     27.71 o 
  -3  -9   2     1989.02     2133.24     67.29 o 
  -2  -9   2      180.81      143.64     16.66 o 
  -1  -9   2     7724.56    10090.02    274.47 o 
   0  -9   2     1628.29     2058.50     67.56 o 
   1  -9   2     3992.98     4893.38    170.70 o 
   2  -9   2      805.40      947.89     38.80 o 
   3  -9   2     1430.52     1526.53     54.37 o 
   4  -9   2        2.96       -0.44     12.84 o 
   5  -9   2      950.45      928.30     50.14 o 
   6  -9   2      235.22      218.01     25.86 o 
   7  -9   2      746.11      680.30     44.50 o 
   8  -9   2      198.94      194.48     40.99 o 
 -11  -8   2       55.13       76.47     33.16 o 
 -10  -8   2      447.64      460.80     48.74 o 
  -9  -8   2        2.03        1.57     21.85 o 
  -8  -8   2      937.18     1005.64     39.41 o 
  -7  -8   2       13.23       17.80     16.63 o 
  -6  -8   2      238.88      222.44     16.82 o 
  -5  -8   2      130.60      109.10     13.60 o 
  -4  -8   2     3539.92     3503.50    101.30 o 
  -3  -8   2      264.68      280.78     17.61 o 
  -2  -8   2     2133.82     2555.77     76.70 o 
  -1  -8   2      214.66      288.62     21.99 o 
   0  -8   2     6958.54     9429.44    255.84 o 
   1  -8   2      398.26      461.58     24.15 o 
   2  -8   2     2066.13     2466.48     76.74 o 
   3  -8   2        3.55      -18.70     12.47 o 
   4  -8   2     1904.20     2091.66     68.05 o 
   5  -8   2      190.41      209.43     33.92 o 
   6  -8   2      234.42      209.53     23.50 o 
   7  -8   2        0.17      -14.98     16.75 o 
   8  -8   2     1281.09     1149.65     85.26 o 
   9  -8   2        0.17       10.07     30.28 o 
 -12  -7   2        7.13       -5.72     19.91 o 
 -11  -7   2      534.77      645.27     45.73 o 
 -10  -7   2      159.50      161.61     38.43 o 
  -9  -7   2      938.71     1009.98     81.54 o 
  -8  -7   2      197.48      227.20     26.13 o 
  -7  -7   2      338.80      310.95     17.13 o 
  -6  -7   2      489.82      406.76     18.93 o 
  -5  -7   2     2944.45     2908.70     75.23 o 
  -4  -7   2      447.63      479.38     19.17 o 
  -3  -7   2     4363.61     4598.71    111.69 o 
  -2  -7   2      440.39      474.13     20.47 o 
  -1  -7   2      965.06     1236.08     41.40 o 
   0  -7   2       61.74       72.77     14.58 o 
   1  -7   2     5955.05     7555.46    208.51 o 
   2  -7   2      629.44      703.04     29.36 o 
   3  -7   2     2868.45     3262.99     96.49 o 
   4  -7   2      674.41      671.32     30.51 o 
   5  -7   2      810.89      788.92     46.90 o 
   6  -7   2      150.25      133.38     19.10 o 
   7  -7   2      383.57      371.88     29.88 o 
   8  -7   2      690.52      550.45     54.97 o 
   9  -7   2      791.78      798.55     69.12 o 
 -12  -6   2      168.77      228.47     44.15 o 
 -11  -6   2      148.90      207.97     28.57 o 
 -10  -6   2      647.82      818.54     51.08 o 
  -9  -6   2     1588.99     1641.14    112.34 o 
  -8  -6   2     1647.91     1554.90     47.06 o 
  -7  -6   2       97.83      131.57     21.41 o 
  -6  -6   2     1246.37     1177.32     35.98 o 
  -5  -6   2     3642.92     3739.93     93.21 o 
  -4  -6   2     6227.76     6559.50    156.14 o 
  -3  -6   2     1174.40     1197.00     33.63 o 
  -2  -6   2     2045.97     2334.95     59.07 o 
  -1  -6   2     1380.04     1743.36     58.18 o 
   0  -6   2     6709.14     9676.05    226.51 o 
   1  -6   2     1299.03     1649.41     44.83 o 
   2  -6   2      744.63      859.42     27.55 o 
   3  -6   2     6340.70     7163.76    171.26 o 
   4  -6   2     1135.66     1173.06     61.55 o 
   5  -6   2     3719.79     3768.27    103.13 o 
   6  -6   2      162.28      131.77     24.67 o 
   7  -6   2       63.24       39.79     17.16 o 
   8  -6   2      348.50      305.67     54.05 o 
   9  -6   2      743.92      715.61     45.41 o 
  10  -6   2       34.58       44.18     19.79 o 
 -12  -5   2      140.00      188.39     28.53 o 
 -11  -5   2      184.68      181.82     28.37 o 
 -10  -5   2     1178.46     1461.42     73.26 o 
  -9  -5   2      565.73      721.41     50.98 o 
  -8  -5   2     1694.19     1783.23     60.90 o 
  -7  -5   2      910.08      805.16     50.75 o 
  -6  -5   2      683.41      635.38     23.01 o 
  -5  -5   2       57.64       35.83      7.55 o 
  -4  -5   2     1379.15     1226.51     34.39 o 
  -3  -5   2     2331.43     2410.87     60.31 o 
  -2  -5   2     3298.24     3635.19    141.07 o 
  -1  -5   2        6.37        1.47      5.58 o 
   0  -5   2    11703.48    17626.04    405.12 o 
   1  -5   2     3391.68     4036.11     97.74 o 
   2  -5   2    12191.11    15459.48    356.05 o 
   3  -5   2      334.51      444.17     17.61 o 
   4  -5   2     6393.89     6804.84    162.58 o 
   5  -5   2      503.26      537.61     40.18 o 
   6  -5   2     1688.29     1699.09     57.93 o 
   7  -5   2      151.63      120.79     15.29 o 
   8  -5   2     1531.83     1283.19     76.87 o 
   9  -5   2      137.99      114.45     47.30 o 
  10  -5   2      199.21      166.75     24.19 o 
  11  -5   2        8.87      -11.82     26.13 o 
 -12  -4   2      154.02      180.87     28.09 o 
 -11  -4   2      249.14      307.25     32.29 o 
 -10  -4   2      280.59      286.66     32.67 o 
  -9  -4   2     1873.04     2058.51     90.05 o 
  -8  -4   2      123.22      105.62     15.18 o 
  -7  -4   2     1419.97     1364.96     47.51 o 
  -6  -4   2      234.86      215.15     13.00 o 
  -5  -4   2     4013.91     3965.59     97.10 o 
  -4  -4   2     2782.58     3314.85     81.26 o 
  -3  -4   2     3406.98     3568.73     87.96 o 
  -2  -4   2     5420.58     6287.92    195.48 o 
  -1  -4   2    10477.58    12658.88    536.70 o 
   0  -4   2      332.18      364.69     15.58 o 
   1  -4   2    12274.33    16630.38    706.50 o 
   2  -4   2     2023.19     2303.26     57.93 o 
   3  -4   2    13322.64    16465.77    379.49 o 
   4  -4   2      124.98      151.61     10.13 o 
   5  -4   2     4382.73     4413.83    108.31 o 
   6  -4   2       23.70       17.03     14.99 o 
   7  -4   2     1349.61     1252.97     50.66 o 
   8  -4   2       32.85      -27.69     38.13 o 
   9  -4   2     1540.15     1299.10     64.27 o 
  10  -4   2       30.45       19.99     22.69 o 
  11  -4   2       15.75      -16.02     24.85 o 
 -12  -3   2      252.60      324.17     35.80 o 
 -11  -3   2       10.25       17.43     26.57 o 
 -10  -3   2      942.27     1006.53     57.51 o 
  -9  -3   2       55.32       23.59     31.04 o 
  -8  -3   2     2393.92     2729.59     86.26 o 
  -7  -3   2     1373.38     1317.74     39.21 o 
  -6  -3   2     6825.08     7478.21    177.92 o 
  -5  -3   2     1254.72     1147.62     32.97 o 
  -4  -3   2     5084.03     4828.04    115.01 o 
  -3  -3   2     2506.23     2628.17     69.07 o 
  -2  -3   2      862.51      792.63     40.24 o 
  -1  -3   2     3895.88     4303.98    203.04 o 
   0  -3   2    17340.01    22932.76    978.59 o 
   1  -3   2     1517.13     1799.10     90.34 o 
   2  -3   2    15146.77    19633.57    613.33 o 
   3  -3   2     4017.69     5107.02    121.07 o 
   4  -3   2     1915.61     1922.66     49.91 o 
   5  -3   2      222.32      218.71     39.74 o 
   6  -3   2     1462.96     1435.63     59.33 o 
   7  -3   2     2066.55     2086.46    102.29 o 
   8  -3   2     1135.20     1054.73     53.53 o 
   9  -3   2     1119.52     1083.27     57.93 o 
  10  -3   2     1843.47     1742.21     80.93 o 
  11  -3   2       87.80       79.40     22.22 o 
  12  -3   2       93.74      108.19     34.76 o 
 -12  -2   2        4.71       20.60     21.89 o 
 -11  -2   2      335.80      425.54     36.64 o 
 -10  -2   2      321.55      317.03     31.73 o 
  -9  -2   2     1327.69     1372.32     69.00 o 
  -8  -2   2      594.53      559.18     36.13 o 
  -7  -2   2      753.20      735.33     31.43 o 
  -6  -2   2     2285.54     2185.34     57.73 o 
  -5  -2   2    19852.35    20628.66    474.84 o 
  -4  -2   2     1692.17     1459.58     38.58 o 
  -3  -2   2     1766.79     1562.70     39.53 o 
  -2  -2   2     3232.01     3243.86    112.05 o 
  -1  -2   2      133.04      127.92      8.42 o 
   0  -2   2      236.71      337.94     32.16 o 
   1  -2   2      166.56      205.02      8.66 o 
   2  -2   2     1014.82     1091.30     43.17 o 
   3  -2   2    15417.22    18481.40    543.80 o 
   4  -2   2     7294.51     7679.19    179.45 o 
   5  -2   2     6366.04     6578.50    155.68 o 
   6  -2   2      837.67      826.51     39.34 o 
   7  -2   2     1731.63     1648.85     55.27 o 
   8  -2   2     2606.82     2428.37    111.23 o 
   9  -2   2      589.01      517.70     39.27 o 
  10  -2   2     2712.29     2679.55    184.62 o 
  11  -2   2       70.20       98.73     23.36 o 
  12  -2   2       44.29       26.91     26.53 o 
 -12  -1   2      161.45      140.50     26.43 o 
 -11  -1   2      254.05      288.01     31.41 o 
 -10  -1   2      332.56      353.53     33.00 o 
  -9  -1   2      725.14      763.94     46.68 o 
  -8  -1   2      680.91      651.92     50.34 o 
  -7  -1   2     1071.97      977.24     37.96 o 
  -6  -1   2      903.03      824.39     26.15 o 
  -5  -1   2    12013.43    12295.24    285.28 o 
  -4  -1   2    15326.02    16028.26    368.94 o 
  -3  -1   2    13768.74    14260.33    327.69 o 
  -2  -1   2       12.66       13.75      3.26 o 
  -1  -1   2    12118.59    13391.61    607.81 o 
   0  -1   2     3766.47     4261.89    258.05 o 
   1  -1   2    14119.68    16302.04    945.46 o 
   2  -1   2     2842.82     3189.52    133.79 o 
   3  -1   2    31762.20    36899.52    839.62 o 
   4  -1   2      169.47      146.90     17.86 o 
   5  -1   2     3621.88     3603.36     87.82 o 
   6  -1   2     3018.84     2772.21     70.04 o 
   7  -1   2     4271.81     4138.97    102.14 o 
   8  -1   2      271.09      264.04     70.47 o 
   9  -1   2      438.43      404.63     30.25 o 
  10  -1   2       14.80       17.10     62.84 o 
  11  -1   2      458.05      481.14     37.54 o 
  12  -1   2       26.21       12.50     19.59 o 
 -12   0   2       49.77       52.37     22.94 o 
 -11   0   2        5.11       20.94     20.03 o 
 -10   0   2     1105.79     1138.47     60.75 o 
  -9   0   2      224.71      223.59     27.70 o 
  -8   0   2       42.96       13.79     19.90 o 
  -7   0   2      365.46      319.25     22.80 o 
  -6   0   2     2749.92     2369.64     73.91 o 
  -5   0   2      691.66      602.15     19.66 o 
  -4   0   2     6540.27     6153.58    144.86 o 
  -3   0   2     1144.48     1064.40     28.15 o 
  -2   0   2     2328.77     2074.24     49.97 o 
  -1   0   2     1520.83     1388.63     38.81 o 
   0   0   2    11989.37    10859.60    352.99 o 
   1   0   2      234.02      220.83     16.88 o 
   2   0   2     1811.48     1827.51     52.46 o 
   3   0   2     2256.55     2391.45     57.69 o 
   4   0   2    19478.04    19676.60    450.25 o 
   5   0   2     1032.64      931.24    109.51 o 
   6   0   2     6709.46     6930.82    163.36 o 
   7   0   2     1025.99      842.11     53.79 o 
   8   0   2     6303.92     6325.19    303.63 o 
   9   0   2       33.65       12.02     16.26 o 
  10   0   2      541.42      550.42     37.59 o 
  11   0   2      261.83      270.42     30.46 o 
  12   0   2      337.81      408.85     36.76 o 
 -12   1   2        6.13      -25.58     18.84 o 
 -11   1   2      273.69      298.06     32.07 o 
 -10   1   2       39.92       51.42     20.90 o 
  -9   1   2     1798.19     1789.43     80.56 o 
  -8   1   2      648.12      584.54     32.61 o 
  -7   1   2      969.81      980.18     38.52 o 
  -6   1   2      530.61      498.66     23.84 o 
  -5   1   2     6403.25     6100.54    171.38 o 
  -4   1   2      542.32      498.08     20.68 o 
  -3   1   2    13775.43    14069.28    379.30 o 
  -2   1   2    21666.72    23547.90    629.00 o 
  -1   1   2    19852.82    22602.24   1003.53 o 
   0   1   2     8661.27    10210.42    337.58 o 
   1   1   2    12403.12    13057.49    344.90 o 
   2   1   2    39097.30    40007.75   1176.16 o 
   3   1   2     1315.09      994.02     42.97 o 
   4   1   2     1007.47      850.12     27.90 o 
   5   1   2      422.11      299.02     11.66 o 
   6   1   2      757.24      823.57     24.92 o 
   7   1   2     3769.26     3451.00    100.29 o 
   8   1   2      993.09      889.93     92.77 o 
   9   1   2     1727.23     1706.04     75.60 o 
  10   1   2      181.32      159.24     24.40 o 
  11   1   2      169.35      174.70     25.70 o 
  12   1   2      390.07      416.58     37.81 o 
  13   1   2      181.75      220.67     31.12 o 
 -11   2   2       16.19       26.78     19.48 o 
 -10   2   2      452.75      475.49     38.04 o 
  -9   2   2     1296.31     1204.25     60.67 o 
  -8   2   2      577.53      555.76     41.99 o 
  -7   2   2       10.95       -8.38     30.36 o 
  -6   2   2     4779.42     4688.13    183.58 o 
  -5   2   2     3645.92     3549.34    104.11 o 
  -4   2   2    13588.92    13881.92    376.36 o 
  -3   2   2     5054.98     5006.68    139.66 o 
  -2   2   2     8371.81     8999.27    246.51 o 
  -1   2   2    16641.02    21889.24    558.82 o 
   0   2   2    24617.88    37368.64   1218.38 o 
   1   2   2      695.29      731.00     18.76 o 
   2   2   2    11549.77    12860.69    294.65 o 
   3   2   2     3534.82     3167.04     74.85 o 
   4   2   2     7710.85     7191.95    193.78 o 
   5   2   2      234.32      205.92      9.22 o 
   6   2   2       62.11       57.60      6.16 o 
   7   2   2      993.46      862.83     26.74 o 
   8   2   2     5625.90     5874.74    165.87 o 
   9   2   2     3097.57     3097.84    210.07 o 
  10   2   2      891.67      922.04     51.18 o 
  11   2   2      771.05      820.51     49.72 o 
  12   2   2      407.65      455.35     38.86 o 
  13   2   2      407.21      457.07     40.19 o 
 -11   3   2      148.13      134.84     35.96 o 
 -10   3   2      527.96      556.01     40.42 o 
  -9   3   2       10.52       31.51     18.38 o 
  -8   3   2      450.54      398.33     31.64 o 
  -7   3   2       25.46       15.92     14.46 o 
  -6   3   2     2704.12     2228.25     74.00 o 
  -5   3   2     3992.71     3615.91    106.16 o 
  -4   3   2     3342.97     3151.94     77.50 o 
  -3   3   2     6244.84     6362.32    149.23 o 
  -2   3   2    13655.83    16245.82    501.55 o 
  -1   3   2     5770.57     7206.70    167.28 o 
   0   3   2      301.16      351.04     11.14 o 
   1   3   2    22898.94    37625.28   1274.83 o 
   2   3   2    61696.84    72985.10   2910.99 o 
   3   3   2      752.48      812.78     31.04 o 
   4   3   2    16745.49    17324.29    397.05 o 
   5   3   2     3020.16     2814.63     80.73 o 
   6   3   2     1227.40     1063.92     36.17 o 
   7   3   2      377.92      368.51     15.52 o 
   8   3   2     5063.24     5146.47    146.62 o 
   9   3   2     1208.91     1091.13     54.85 o 
  10   3   2      767.54      833.84     47.40 o 
  11   3   2      160.65      183.56     25.73 o 
  12   3   2      727.84      795.09     51.08 o 
  13   3   2       91.65       77.72     28.92 o 
 -11   4   2      447.89      465.00     60.09 o 
 -10   4   2       28.05       49.21     22.77 o 
  -9   4   2     1009.62      953.01    112.26 o 
  -8   4   2        7.42      -10.12     10.94 o 
  -7   4   2       13.43       -1.41     10.75 o 
  -6   4   2     1126.49     1026.55     39.37 o 
  -5   4   2     3680.83     3309.48     98.64 o 
  -4   4   2      307.30      268.55     14.81 o 
  -3   4   2      843.53      704.40     27.22 o 
  -2   4   2       99.70      125.19     15.30 o 
  -1   4   2     6249.40     7807.37    181.53 o 
   0   4   2     1343.79     1927.73     48.81 o 
   1   4   2     2314.46     3045.07     84.52 o 
   2   4   2     2129.07     2528.25     85.07 o 
   3   4   2     8116.60     8761.04    224.36 o 
   4   4   2       17.62       19.76      8.43 o 
   5   4   2    17168.62    17684.57    406.83 o 
   6   4   2       49.46       29.55     13.45 o 
   7   4   2     2024.64     1850.26     58.42 o 
   8   4   2      331.24      316.96     19.42 o 
   9   4   2     2835.76     2923.18     90.10 o 
  10   4   2        0.28       24.60     29.96 o 
  11   4   2      198.01      232.75     27.02 o 
  12   4   2        3.70       17.90     29.60 o 
  13   4   2      621.94      722.01     51.05 o 
 -10   5   2      706.88      700.42     72.83 o 
  -9   5   2        3.98        7.84     26.73 o 
  -8   5   2      374.74      337.60     22.96 o 
  -7   5   2      301.68      242.82     18.88 o 
  -6   5   2      455.90      401.68     21.91 o 
  -5   5   2       75.63       38.17     12.21 o 
  -4   5   2     1559.85     1536.55     50.52 o 
  -3   5   2       57.50       35.88      8.26 o 
  -2   5   2     6104.57     7662.98    179.83 o 
  -1   5   2     1645.92     2385.14     59.81 o 
   0   5   2    11544.31    18594.65    966.64 o 
   1   5   2      626.36      921.98     30.67 o 
   2   5   2    22854.15    30443.08    795.47 o 
   3   5   2    13491.96    15720.45    398.34 o 
   4   5   2     8298.50     8628.22    200.83 o 
   5   5   2     1140.87     1205.55     33.30 o 
   6   5   2     5211.19     4893.00    117.73 o 
   7   5   2     1013.99      969.72     35.37 o 
   8   5   2     2523.90     2401.34     74.98 o 
   9   5   2      202.99      198.72     18.91 o 
  10   5   2      322.50      305.33     27.55 o 
  11   5   2       25.16        1.65     36.56 o 
  12   5   2      385.30      475.73     49.38 o 
  13   5   2      163.83      190.07     30.59 o 
 -10   6   2      258.22      257.69     33.68 o 
  -9   6   2      626.74      612.26     68.48 o 
  -8   6   2      447.71      387.14     25.90 o 
  -7   6   2      730.20      610.46     47.06 o 
  -6   6   2      180.64      155.12     17.03 o 
  -5   6   2     3785.11     3535.97    105.96 o 
  -4   6   2     1288.66     1241.50     44.19 o 
  -3   6   2      210.31      219.30     20.49 o 
  -2   6   2     4684.79     5512.55    132.02 o 
  -1   6   2    14894.58    21639.13    497.58 o 
   0   6   2     2676.89     3841.10    147.09 o 
   1   6   2     8047.77    12595.28    334.55 o 
   2   6   2     3139.40     4445.90    123.23 o 
   3   6   2     3902.79     4259.60    126.14 o 
   4   6   2      750.19      760.13     37.27 o 
   5   6   2     1184.31     1233.08     34.35 o 
   6   6   2     1705.89     1611.71     43.71 o 
   7   6   2      892.53      913.81     29.18 o 
   8   6   2      795.39      746.88     39.88 o 
   9   6   2      979.97      891.98     37.11 o 
  10   6   2      236.56      234.25     20.08 o 
  11   6   2      212.89      237.28     26.80 o 
  12   6   2      345.99      379.14     34.52 o 
  13   6   2      232.96      282.27     33.36 o 
  -9   7   2      169.67      146.86     34.60 o 
  -8   7   2      205.02      209.56     24.96 o 
  -7   7   2     1862.09     1684.65     86.38 o 
  -6   7   2       25.70        7.40     15.67 o 
  -5   7   2     2309.70     2013.02     82.06 o 
  -4   7   2      828.60      745.01     40.09 o 
  -3   7   2     1111.52     1163.77     41.20 o 
  -2   7   2       95.45      110.31     17.96 o 
  -1   7   2     2619.45     3470.19    100.26 o 
   0   7   2     7448.66    12036.94    385.99 o 
   1   7   2     3361.64     5049.75    140.89 o 
   2   7   2     4882.16     7151.28    194.85 o 
   3   7   2    11638.96    14187.55    438.73 o 
   4   7   2     1485.24     1660.68     44.34 o 
   5   7   2     1059.32      984.88     29.31 o 
   6   7   2       13.25       10.60      9.33 o 
   7   7   2     2239.54     2198.53     58.72 o 
   8   7   2        6.96       17.60     12.61 o 
   9   7   2     1824.45     1943.47     83.66 o 
  10   7   2      198.00      262.64     21.18 o 
  11   7   2      475.39      537.15     62.24 o 
  12   7   2      121.42      153.21     25.30 o 
  13   7   2      121.82      165.00     27.97 o 
  -8   8   2      179.47      149.23     22.10 o 
  -7   8   2       29.30        7.02     15.33 o 
  -6   8   2     2406.56     2031.85     85.56 o 
  -5   8   2      300.15      237.54     24.57 o 
  -4   8   2     4416.30     4098.85    150.01 o 
  -3   8   2      196.71      156.24     21.41 o 
  -2   8   2     1509.15     1760.99     57.62 o 
  -1   8   2      392.39      413.55     35.38 o 
   0   8   2     1545.38     2157.38     67.41 o 
   1   8   2       50.72       73.13     15.52 o 
   2   8   2     2909.11     3621.50    129.67 o 
   3   8   2       60.04       35.98     16.34 o 
   4   8   2     7723.51     8136.69    397.35 o 
   5   8   2        1.69        4.66     10.84 o 
   6   8   2     3626.48     3553.65    102.44 o 
   7   8   2       94.13      114.82     30.92 o 
   8   8   2     3258.73     3101.22    125.89 o 
   9   8   2       14.44       24.58     15.50 o 
  10   8   2      933.69      907.88     38.93 o 
  11   8   2        5.62       23.84     17.75 o 
  12   8   2      517.62      550.05     57.53 o 
  13   8   2      111.86      130.24     41.55 o 
  -8   9   2      119.46      122.79     23.53 o 
  -7   9   2      612.56      605.84     46.14 o 
  -6   9   2      155.21      136.77     24.05 o 
  -5   9   2     1190.92     1121.28     56.50 o 
  -4   9   2      193.93      155.90     23.71 o 
  -3   9   2     1263.20     1274.60     59.72 o 
  -2   9   2     1005.90     1122.87     42.55 o 
  -1   9   2      260.90      324.32     20.12 o 
   0   9   2       14.82        2.38     11.59 o 
   1   9   2     1630.93     2350.31     73.78 o 
   2   9   2     1168.01     1576.83     53.29 o 
   3   9   2     5654.54     6217.27    173.03 o 
   4   9   2     1057.49     1052.49     39.41 o 
   5   9   2     4326.33     4295.12    122.88 o 
   6   9   2      773.57      685.49     29.60 o 
   7   9   2     5257.04     4963.77    140.61 o 
   8   9   2      184.54      210.03     23.88 o 
   9   9   2      550.60      499.08     33.32 o 
  10   9   2       53.58       38.10     16.13 o 
  11   9   2      261.73      279.99     28.71 o 
  12   9   2       51.95      109.15     33.64 o 
  -7  10   2        6.58       16.32     20.38 o 
  -6  10   2      937.49      814.26     49.01 o 
  -5  10   2      100.80       71.40     20.24 o 
  -4  10   2      572.32      469.67     34.58 o 
  -3  10   2     1243.25     1202.20     58.95 o 
  -2  10   2     2567.56     2785.63     88.08 o 
  -1  10   2      648.40      771.47     54.64 o 
   0  10   2     3915.83     5395.89    155.15 o 
   1  10   2      576.16      846.41     36.74 o 
   2  10   2      998.15     1172.02     44.56 o 
   3  10   2      383.84      463.71     25.20 o 
   4  10   2     4017.53     4191.44    122.23 o 
   5  10   2      323.17      352.91     21.66 o 
   6  10   2     1044.95     1021.12     39.35 o 
   7  10   2     1371.01     1378.03     49.15 o 
   8  10   2     1097.56     1025.76     50.30 o 
   9  10   2       44.67       11.14     19.66 o 
  10  10   2        3.79       -3.73     27.09 o 
  11  10   2      305.32      354.62     31.16 o 
  12  10   2       20.67       53.85     34.36 o 
  -6  11   2      569.30      505.51     40.06 o 
  -5  11   2      235.38      191.76     27.03 o 
  -4  11   2      325.02      300.63     29.75 o 
  -3  11   2       31.41       38.45     22.29 o 
  -2  11   2     3999.65     4315.89    162.07 o 
  -1  11   2      267.84      350.60     24.53 o 
   0  11   2     1308.08     1873.48     65.60 o 
   1  11   2      585.37      761.05     35.31 o 
   2  11   2     1853.09     2341.63     76.88 o 
   3  11   2     1174.71     1283.15     48.68 o 
   4  11   2      325.10      325.23     21.26 o 
   5  11   2      375.23      380.27     22.44 o 
   6  11   2      796.83      809.54     34.27 o 
   7  11   2       30.98       59.90     14.37 o 
   8  11   2     1781.76     1743.23     74.89 o 
   9  11   2      266.90      208.45     29.44 o 
  10  11   2      221.66      194.21     26.01 o 
  11  11   2        0.46      -25.59     17.23 o 
  12  11   2      117.88      129.60     36.76 o 
  -5  12   2     1052.18      935.00     56.89 o 
  -4  12   2       49.90       27.72     19.81 o 
  -3  12   2      636.69      604.78     42.63 o 
  -2  12   2       39.49       12.43     20.82 o 
  -1  12   2     2089.89     2408.50     89.79 o 
   0  12   2       55.42       40.76     16.09 o 
   1  12   2     2359.48     3034.62     96.92 o 
   2  12   2        2.62      -17.14     14.51 o 
   3  12   2     2218.00     2427.90     80.14 o 
   4  12   2      329.81      342.16     23.71 o 
   5  12   2      654.51      581.95     29.14 o 
   6  12   2        7.68       12.57     12.89 o 
   7  12   2     1358.77     1256.03     59.88 o 
   8  12   2       11.25       44.74     20.01 o 
   9  12   2     1434.74     1341.03    101.40 o 
  10  12   2        6.44        0.20     20.17 o 
  11  12   2      417.66      429.62     35.85 o 
  -4  13   2      500.67      525.36     63.76 o 
  -3  13   2       46.17       34.72     22.46 o 
  -2  13   2     1308.90     1279.93     67.17 o 
  -1  13   2        0.85       -3.39     20.14 o 
   0  13   2      199.01      211.46     22.02 o 
   1  13   2      205.12      283.51     23.93 o 
   2  13   2      760.35      844.04     39.84 o 
   3  13   2      442.99      434.25     35.24 o 
   4  13   2      640.98      651.02     33.51 o 
   5  13   2        6.60        5.10     13.52 o 
   6  13   2      498.80      505.02     28.65 o 
   7  13   2       36.92       33.97     20.18 o 
   8  13   2     1133.80     1089.75     56.48 o 
   9  13   2       39.22       71.81     58.53 o 
  10  13   2      642.94      638.79     44.20 o 
  -2  14   2      244.33      237.87     46.82 o 
  -1  14   2      791.76      953.47     67.96 o 
   0  14   2       81.32       95.86     18.56 o 
   1  14   2      170.25      186.95     21.41 o 
   2  14   2      721.71      900.42     42.65 o 
   3  14   2      864.15      884.77     57.61 o 
   4  14   2      202.07      182.57     21.28 o 
   5  14   2      989.98      956.27     42.93 o 
   6  14   2      231.49      198.43     20.74 o 
   7  14   2      856.91      749.51     46.62 o 
   8  14   2       61.38       65.60     33.72 o 
   1  15   2      275.41      386.87     35.82 o 
   2  15   2       63.13       41.77     22.81 o 
   3  15   2      627.28      594.76     44.44 o 
   4  15   2      199.97      210.96     29.06 o 
   5  15   2      221.82      208.87     29.38 o 
   6  15   2       73.09       34.67     21.41 o 
  -6 -14   3      121.01      144.94     36.68 o 
  -5 -14   3        8.65       17.66     20.96 o 
  -4 -14   3      207.08      169.40     26.09 o 
  -3 -14   3       61.61       38.70     30.40 o 
  -2 -14   3      194.88      186.12     27.33 o 
  -1 -14   3        6.80       -1.84     20.34 o 
   0 -14   3      148.19      236.91     42.27 o 
  -8 -13   3       94.88      148.94     37.08 o 
  -7 -13   3      320.47      335.30     33.40 o 
  -6 -13   3       66.17       36.05     20.09 o 
  -5 -13   3      770.74      753.65     47.76 o 
  -4 -13   3       18.49        5.66     26.57 o 
  -3 -13   3      250.66      213.06     27.05 o 
  -2 -13   3        3.94      -27.88     18.59 o 
  -1 -13   3      818.52      932.16     53.88 o 
   0 -13   3      288.29      321.26     38.91 o 
   1 -13   3      504.40      571.76     42.03 o 
   2 -13   3      342.85      378.12     33.88 o 
  -9 -12   3       17.87       18.22     29.88 o 
  -8 -12   3      370.11      382.19     33.06 o 
  -7 -12   3        0.35      -16.62     16.60 o 
  -6 -12   3     1210.70     1073.62     57.13 o 
  -5 -12   3       15.02       11.48     20.08 o 
  -4 -12   3     1567.90     1409.09     67.54 o 
  -3 -12   3       99.20      109.85     21.97 o 
  -2 -12   3     1002.19     1052.66     55.72 o 
  -1 -12   3      380.26      397.43     33.43 o 
   0 -12   3      895.47     1105.16     57.24 o 
   1 -12   3       58.40       53.08     19.69 o 
   2 -12   3      675.30      685.98     44.45 o 
   3 -12   3       12.73       28.66     19.06 o 
   4 -12   3     1226.87     1234.42     94.92 o 
  -9 -11   3      404.73      438.03     52.82 o 
  -8 -11   3        7.40        9.06     18.25 o 
  -7 -11   3      414.97      423.77     33.76 o 
  -6 -11   3      180.18      156.62     24.89 o 
  -5 -11   3     2354.70     2153.88     90.34 o 
  -4 -11   3      129.44      112.79     27.61 o 
  -3 -11   3     2161.99     2208.31     90.91 o 
  -2 -11   3       20.86        0.40     16.17 o 
  -1 -11   3      401.58      520.00     34.96 o 
   0 -11   3      219.67      241.48     25.02 o 
   1 -11   3      599.40      627.27     39.57 o 
   2 -11   3        3.06      -22.49     15.99 o 
   3 -11   3      285.09      307.42     37.31 o 
   4 -11   3      626.92      547.82     58.33 o 
   5 -11   3     1114.28     1109.53     86.54 o 
   6 -11   3        9.83        9.27     25.49 o 
  -9 -10   3       31.79       52.58     31.48 o 
  -8 -10   3      892.11      910.42     68.56 o 
  -7 -10   3        3.32       11.74     16.37 o 
  -6 -10   3      812.96      702.16     41.87 o 
  -5 -10   3      456.27      404.55     31.88 o 
  -4 -10   3     2484.11     2225.22     89.39 o 
  -3 -10   3      406.19      372.28     28.59 o 
  -2 -10   3      369.06      431.03     39.95 o 
  -1 -10   3      666.29      744.70     41.40 o 
   0 -10   3      260.22      313.42     28.33 o 
   1 -10   3      308.35      298.84     38.55 o 
   2 -10   3       67.21       58.36     16.81 o 
   3 -10   3      510.88      522.12     36.50 o 
   4 -10   3       22.46       33.00     19.22 o 
   5 -10   3      393.22      370.27     47.70 o 
   6 -10   3      650.87      685.25     64.24 o 
  -9  -9   3      479.40      577.94     56.57 o 
  -8  -9   3      426.78      405.39     31.86 o 
  -7  -9   3      802.80      770.95     42.17 o 
  -6  -9   3      924.11      853.87     65.88 o 
  -5  -9   3      333.58      296.36     41.23 o 
  -4  -9   3     2848.67     2572.28     98.29 o 
  -3  -9   3       29.22       12.79     14.52 o 
  -2  -9   3     4492.32     4983.68    174.90 o 
  -1  -9   3       38.23        5.40     16.41 o 
   0  -9   3     5841.46     7642.40    211.11 o 
   1  -9   3       40.82       73.44     13.71 o 
   2  -9   3      538.16      536.49     27.31 o 
   3  -9   3      333.33      357.30     23.40 o 
   4  -9   3     1573.81     1634.83     57.99 o 
   5  -9   3       81.88       82.99     20.19 o 
   6  -9   3      447.32      458.49     35.00 o 
   7  -9   3      202.68      182.72     26.62 o 
   8  -9   3      252.49      286.13     44.35 o 
  -8  -8   3      208.80      223.29     18.94 o 
  -7  -8   3      395.19      391.37     21.72 o 
  -6  -8   3       46.76       43.45     11.15 o 
  -5  -8   3      722.33      660.29     28.02 o 
  -4  -8   3     1239.07     1168.74     41.13 o 
  -3  -8   3     4524.27     4721.72    132.89 o 
  -2  -8   3      189.05      164.39     24.68 o 
  -1  -8   3     6405.09     7421.73    577.58 o 
   0  -8   3       46.76       85.26     14.11 o 
   1  -8   3     5168.91     6089.51    169.61 o 
   2  -8   3      106.60      128.88     15.04 o 
   3  -8   3     2705.96     2925.70     89.22 o 
   4  -8   3       37.80       34.43     17.91 o 
   5  -8   3      848.61      878.96     46.35 o 
   6  -8   3        0.03      -21.66     26.77 o 
   7  -8   3      649.68      596.22     39.88 o 
   8  -8   3       38.39      114.34     34.68 o 
   9  -8   3      888.54      786.49     69.76 o 
 -12  -7   3      203.74      337.03     51.22 o 
 -11  -7   3       20.62       -7.67     22.61 o 
 -10  -7   3      573.08      666.59     57.13 o 
  -9  -7   3      201.50      251.48     27.27 o 
  -8  -7   3      561.08      573.21     28.18 o 
  -7  -7   3      329.19      362.88     43.48 o 
  -6  -7   3     1970.50     1915.51     54.06 o 
  -5  -7   3        1.62       -4.31      9.58 o 
  -4  -7   3     9216.10     9572.20    304.48 o 
  -3  -7   3       87.89       83.14      9.36 o 
  -2  -7   3     4134.52     4626.39    112.26 o 
  -1  -7   3      276.90      253.53     13.74 o 
   0  -7   3     7083.37     8698.91    397.51 o 
   1  -7   3      441.94      556.61     24.85 o 
   2  -7   3     2731.73     3201.95     94.34 o 
   3  -7   3      331.20      333.33     20.67 o 
   4  -7   3     3811.21     4119.43    119.46 o 
   5  -7   3      460.21      473.62     24.66 o 
   6  -7   3       99.91      105.08     17.63 o 
   7  -7   3      122.47      102.40     19.28 o 
   8  -7   3      868.34      824.36     68.08 o 
   9  -7   3      112.69      157.57     36.76 o 
 -12  -6   3       76.82       84.97     29.68 o 
 -11  -6   3      284.14      357.60     35.79 o 
 -10  -6   3      357.12      426.09     37.44 o 
  -9  -6   3      355.88      442.22     35.59 o 
  -8  -6   3       87.28      138.45     17.13 o 
  -7  -6   3      370.34      376.18     33.37 o 
  -6  -6   3      568.98      568.78     26.99 o 
  -5  -6   3     1398.42     1373.69     40.17 o 
  -4  -6   3       19.49        5.62      7.95 o 
  -3  -6   3     9042.38     9666.03    226.01 o 
  -2  -6   3      174.29      159.69     13.36 o 
  -1  -6   3     5620.16     7192.88    169.93 o 
   0  -6   3       21.05       19.33      6.59 o 
   1  -6   3     2830.95     3437.54    112.74 o 
   2  -6   3     2676.71     2985.10     76.12 o 
   3  -6   3      529.12      529.49     21.50 o 
   4  -6   3     4535.08     4924.06    121.84 o 
   5  -6   3      785.67      814.18     53.82 o 
   6  -6   3      500.70      471.56     25.21 o 
   7  -6   3      130.97      137.56     15.66 o 
   8  -6   3      448.61      402.71     32.62 o 
   9  -6   3      330.73      326.50     31.57 o 
  10  -6   3      399.35      409.48     35.39 o 
 -12  -5   3       71.13      114.31     41.87 o 
 -11  -5   3      597.78      683.17     99.04 o 
 -10  -5   3      551.51      576.39     43.87 o 
  -9  -5   3     1593.09     1740.91     80.74 o 
  -8  -5   3      362.31      357.09     23.98 o 
  -7  -5   3      704.66      697.15     30.88 o 
  -6  -5   3      498.15      486.42     20.22 o 
  -5  -5   3     2248.59     2214.90     58.23 o 
  -4  -5   3     3163.96     3398.73     84.20 o 
  -3  -5   3     2854.95     3062.63     75.43 o 
  -2  -5   3      653.43      627.65     33.57 o 
  -1  -5   3     8404.50    10071.38    346.28 o 
   0  -5   3     2697.83     3322.75     81.69 o 
   1  -5   3     1534.94     1643.23     65.32 o 
   2  -5   3       36.03       49.31      8.05 o 
   3  -5   3    10129.16    11859.84    276.37 o 
   4  -5   3      533.04      591.86     32.15 o 
   5  -5   3     3402.96     3218.73    116.97 o 
   6  -5   3        3.17        4.88     18.00 o 
   7  -5   3      432.44      460.24     24.99 o 
   8  -5   3      509.14      442.42     34.10 o 
   9  -5   3      605.09      567.63     42.75 o 
  10  -5   3       13.72       10.22     18.32 o 
  11  -5   3      104.03       89.09     22.16 o 
 -12  -4   3      239.46      307.13     34.12 o 
 -11  -4   3        0.54       -2.89     20.25 o 
 -10  -4   3     1671.40     1783.66     88.85 o 
  -9  -4   3      353.26      388.47     42.03 o 
  -8  -4   3     2291.14     2395.53    112.54 o 
  -7  -4   3      152.06      144.03     24.22 o 
  -6  -4   3     1571.98     1691.56     47.29 o 
  -5  -4   3       81.64       79.14      8.32 o 
  -4  -4   3     2634.42     2534.46     63.92 o 
  -3  -4   3        9.99        3.06      6.80 o 
  -2  -4   3     8248.69     8589.35    278.60 o 
  -1  -4   3      267.19      250.02     16.08 o 
   0  -4   3    13568.85    15929.98    366.65 o 
   1  -4   3     6174.50     6983.48    260.90 o 
   2  -4   3     9210.78    11499.10    397.11 o 
   3  -4   3      618.73      696.14     36.06 o 
   4  -4   3     9196.61    10466.32    244.57 o 
   5  -4   3      337.56      402.20     38.97 o 
   6  -4   3     1558.21     1551.27     44.68 o 
   7  -4   3       10.82       -9.62     12.89 o 
   8  -4   3      832.19      753.52     43.54 o 
   9  -4   3      381.24      307.02     64.24 o 
  10  -4   3      349.44      326.32     31.23 o 
  11  -4   3       57.50       57.98     21.31 o 
 -12  -3   3      105.98      143.25     28.82 o 
 -11  -3   3      468.62      606.53     45.05 o 
 -10  -3   3        0.16      -31.09     20.75 o 
  -9  -3   3     2542.19     2644.47    110.19 o 
  -8  -3   3      985.92      891.53     51.68 o 
  -7  -3   3      854.22      795.24     43.06 o 
  -6  -3   3     1049.04     1053.48     32.44 o 
  -5  -3   3     2508.20     2414.25     62.13 o 
  -4  -3   3        1.26        8.22      5.33 o 
  -3  -3   3      601.22      495.76     24.03 o 
  -2  -3   3     2064.54     2275.20    105.43 o 
  -1  -3   3    13758.34    15646.51    591.65 o 
   0  -3   3     2032.08     1964.11     53.00 o 
   1  -3   3    15731.47    17630.14    404.06 o 
   2  -3   3     3981.21     4790.00    142.90 o 
   3  -3   3    11267.42    13589.12    347.52 o 
   4  -3   3     1127.46     1189.20     33.67 o 
   5  -3   3     5938.82     6425.24    153.21 o 
   6  -3   3     1056.20      966.11     30.49 o 
   7  -3   3      597.55      592.49     40.79 o 
   8  -3   3      502.16      424.76     32.18 o 
   9  -3   3     2129.30     1999.13     87.76 o 
  10  -3   3      104.42      107.96     92.33 o 
  11  -3   3      107.24      100.59     23.51 o 
  12  -3   3       41.37       49.62     30.04 o 
 -12  -2   3      337.98      424.56     39.89 o 
 -11  -2   3       97.59      130.93     25.99 o 
 -10  -2   3     1160.25     1293.77     67.50 o 
  -9  -2   3      176.26      162.11     29.24 o 
  -8  -2   3      997.81     1028.53     41.61 o 
  -7  -2   3     3540.10     3228.68    200.77 o 
  -6  -2   3     1805.67     1770.31     48.56 o 
  -5  -2   3     3145.74     3122.22     77.93 o 
  -4  -2   3    10862.15    11290.09    261.68 o 
  -3  -2   3     2295.37     2323.76     57.36 o 
  -2  -2   3     4120.94     4249.96    123.58 o 
  -1  -2   3      632.67      603.31     32.79 o 
   0  -2   3      618.35      576.36     29.28 o 
   1  -2   3     7602.37     8889.13    297.92 o 
   2  -2   3     1659.75     1745.04     80.06 o 
   3  -2   3     6105.59     6867.86    224.49 o 
   4  -2   3     4018.48     4173.34    100.42 o 
   5  -2   3     1463.42     1446.38     39.73 o 
   6  -2   3      107.67       88.09     14.54 o 
   7  -2   3     2766.12     2594.43     74.98 o 
   8  -2   3      460.87      451.39     68.16 o 
   9  -2   3     1326.51     1256.29     61.88 o 
  10  -2   3      487.31      548.30    119.22 o 
  11  -2   3      860.09      852.44     51.47 o 
  12  -2   3       20.94       10.03     19.42 o 
 -12  -1   3      113.41      126.57     26.84 o 
 -11  -1   3      342.75      434.35     37.31 o 
 -10  -1   3     1136.72     1246.47     65.34 o 
  -9  -1   3     2213.24     2172.89     94.42 o 
  -8  -1   3     1132.12     1025.64     74.07 o 
  -7  -1   3      195.80      167.21     16.77 o 
  -6  -1   3     6183.15     6015.14    171.08 o 
  -5  -1   3     4295.66     4009.22     97.62 o 
  -4  -1   3     7432.91     7289.56    170.57 o 
  -3  -1   3     5578.26     5304.64    124.73 o 
  -2  -1   3     3066.80     2849.22     68.00 o 
  -1  -1   3     3096.92     3293.60    114.33 o 
   0  -1   3     7384.48     7237.46    195.17 o 
   1  -1   3    31095.14    33817.01    890.70 o 
   2  -1   3     2767.14     2915.70    157.88 o 
   3  -1   3     4468.99     4777.92    112.48 o 
   4  -1   3    16988.33    18978.42    434.86 o 
   5  -1   3      647.26      567.95     21.46 o 
   6  -1   3     2720.30     2746.97     69.79 o 
   7  -1   3      958.18     1013.30     41.28 o 
   8  -1   3     4029.35     3830.10    142.99 o 
   9  -1   3      279.15      320.14     29.80 o 
  10  -1   3      642.49      574.90     39.44 o 
  11  -1   3        0.95        0.57     19.68 o 
  12  -1   3      117.07      131.67     25.22 o 
 -12   0   3        7.88       -5.90     25.33 o 
 -11   0   3      390.53      409.89     38.02 o 
 -10   0   3       48.07       46.02     21.89 o 
  -9   0   3     2153.41     2164.70     74.50 o 
  -8   0   3     2061.37     1855.23     64.43 o 
  -7   0   3      695.56      757.46     33.33 o 
  -6   0   3      191.04      184.72     16.10 o 
  -5   0   3     4930.28     4967.09    141.52 o 
  -4   0   3     2587.39     2350.46     58.65 o 
  -3   0   3    14457.24    14533.46    399.07 o 
  -2   0   3     3714.84     3867.04     98.61 o 
  -1   0   3    16598.70    16761.55    675.29 o 
   0   0   3    11179.65    11661.19    389.31 o 
   1   0   3    17476.01    17804.59    407.51 o 
   2   0   3      274.73      263.05     10.55 o 
   3   0   3     9091.89     9527.86    220.00 o 
   4   0   3      422.06      387.34     21.86 o 
   5   0   3     6016.72     6118.71    169.02 o 
   6   0   3      309.08      226.03     31.96 o 
   7   0   3     2932.80     2662.16    157.34 o 
   8   0   3      170.86      179.66     52.50 o 
   9   0   3      832.35      827.96     45.50 o 
  10   0   3       12.69        4.77     43.03 o 
  11   0   3      634.32      654.45     44.27 o 
  12   0   3      102.79      136.54     26.34 o 
 -12   1   3       56.75       57.29     33.16 o 
 -11   1   3        3.29      -27.91     18.90 o 
 -10   1   3     1153.21     1280.81     74.39 o 
  -9   1   3      165.43      182.96     23.67 o 
  -8   1   3     3677.37     3606.54    111.62 o 
  -7   1   3      622.94      594.36     28.96 o 
  -6   1   3     3490.07     3298.29    105.27 o 
  -5   1   3        7.14       -2.40      9.23 o 
  -4   1   3     3198.51     2786.00     82.00 o 
  -3   1   3     3123.22     2746.86     79.26 o 
  -2   1   3     1530.57     1356.77     35.18 o 
  -1   1   3    13519.92    14757.14    557.66 o 
   0   1   3      648.67      676.72     36.40 o 
   1   1   3        3.48        2.02      2.26 o 
   2   1   3     2128.85     1743.11    165.32 o 
   3   1   3     3164.80     3271.52     96.21 o 
   4   1   3    22692.36    22574.95    891.91 o 
   5   1   3     2062.50     1986.48     50.01 o 
   6   1   3      238.07      192.19      9.90 o 
   7   1   3      624.26      644.06     36.24 o 
   8   1   3     6216.84     6026.79    331.08 o 
   9   1   3      100.43       46.82     25.45 o 
  10   1   3      129.14      118.70     21.68 o 
  11   1   3      315.24      310.63     30.92 o 
  12   1   3      168.44      223.01     30.59 o 
  13   1   3       35.28       15.53     22.08 o 
 -11   2   3      200.01      213.26     28.29 o 
 -10   2   3       55.71       33.16     21.73 o 
  -9   2   3      720.63      757.90     35.80 o 
  -8   2   3     1113.42     1004.69     42.18 o 
  -7   2   3     2742.03     2524.42     81.15 o 
  -6   2   3     1199.41     1088.22     61.08 o 
  -5   2   3     6593.16     6399.23    180.39 o 
  -4   2   3      183.22      163.36     12.19 o 
  -3   2   3    10846.48    11060.29    304.97 o 
  -2   2   3    31848.68    34018.98    906.45 o 
  -1   2   3       30.34       40.36      4.96 o 
   0   2   3     6045.35     8439.67    539.32 o 
   1   2   3    25326.13    29969.11    730.55 o 
   2   2   3     7064.27     7027.15    227.59 o 
   3   2   3    13781.91    13682.74    369.30 o 
   4   2   3      633.80      464.35     18.04 o 
   5   2   3     2389.64     2148.44     62.98 o 
   6   2   3       13.49       -3.87      6.22 o 
   7   2   3      187.84      135.42     13.05 o 
   8   2   3     3467.29     3367.79    100.90 o 
   9   2   3     1965.44     1987.78     85.31 o 
  10   2   3      737.96      677.12     42.57 o 
  11   2   3      148.12      153.99     27.03 o 
  12   2   3      946.76     1062.75     60.92 o 
  13   2   3        3.55       19.04     21.41 o 
 -11   3   3      108.28      108.04     24.53 o 
 -10   3   3      788.43      770.39     85.82 o 
  -9   3   3     1026.02     1052.14     52.57 o 
  -8   3   3       50.91       22.36     12.81 o 
  -7   3   3     2740.64     2572.21    112.35 o 
  -6   3   3     2127.90     1833.02     76.38 o 
  -5   3   3     7133.34     7256.15    203.35 o 
  -4   3   3     9802.67     9476.57    260.93 o 
  -3   3   3     7407.04     8118.79    223.34 o 
  -2   3   3     3244.20     3560.25     85.59 o 
  -1   3   3    11675.01    15338.88    406.38 o 
   0   3   3     2785.00     3727.52    107.30 o 
   1   3   3       80.81       70.51      4.84 o 
   2   3   3      183.97      291.10     17.67 o 
   3   3   3       70.60       89.39      5.39 o 
   4   3   3    12128.79    12284.03    283.00 o 
   5   3   3      239.97      184.03     12.82 o 
   6   3   3      499.07      537.01     22.33 o 
   7   3   3     2062.27     1918.94     60.05 o 
   8   3   3     1381.87     1332.60     56.31 o 
   9   3   3     6185.33     6264.38    177.74 o 
  10   3   3       75.42       91.04     21.41 o 
  11   3   3     1208.88     1294.33     65.44 o 
  12   3   3       57.07      108.22     25.92 o 
  13   3   3      204.12      243.07     31.45 o 
 -11   4   3       56.49       37.55     31.88 o 
 -10   4   3      478.60      467.25     37.60 o 
  -9   4   3      245.21      245.90     22.01 o 
  -8   4   3      475.92      475.58     29.23 o 
  -7   4   3      288.71      259.37     19.86 o 
  -6   4   3     1446.45     1354.03     48.75 o 
  -5   4   3     2734.57     2320.50     73.11 o 
  -4   4   3     6766.80     6360.99    178.41 o 
  -3   4   3     6610.07     7232.12    170.40 o 
  -2   4   3     8476.63     9739.16    226.27 o 
  -1   4   3     3738.27     4981.19    117.93 o 
   0   4   3     3091.67     4569.05    108.00 o 
   1   4   3      778.58     1080.59     43.15 o 
   2   4   3    20103.22    25209.26    576.81 o 
   3   4   3     2984.44     2885.38     69.52 o 
   4   4   3    18298.75    19517.99    447.78 o 
   5   4   3      324.02      295.03     40.40 o 
   6   4   3     1908.57     1835.75     56.52 o 
   7   4   3      240.08      227.35     15.96 o 
   8   4   3     2452.04     2322.43     72.33 o 
   9   4   3      112.89       95.16     31.72 o 
  10   4   3     1501.73     1537.12    140.55 o 
  11   4   3        4.57       38.57     23.89 o 
  12   4   3      649.53      752.34     48.56 o 
  13   4   3       23.04       21.25     23.54 o 
 -10   5   3        3.39       19.90     18.59 o 
  -9   5   3      933.56      928.42     58.25 o 
  -8   5   3       20.58       13.40     12.77 o 
  -7   5   3      722.07      633.60     46.76 o 
  -6   5   3        0.12      -19.38     12.92 o 
  -5   5   3     3565.52     3227.99    126.56 o 
  -4   5   3       99.43       62.71     11.62 o 
  -3   5   3     2915.33     3004.36     75.22 o 
  -2   5   3      776.53      698.55     22.44 o 
  -1   5   3    10820.69    14454.71    333.76 o 
   0   5   3      260.02      356.87     14.23 o 
   1   5   3     1584.51     1787.26     53.06 o 
   2   5   3     5449.04     7817.48    209.29 o 
   3   5   3    13735.76    15813.16    363.13 o 
   4   5   3     1282.65     1380.23     36.61 o 
   5   5   3     2810.66     2593.55     64.36 o 
   6   5   3      625.86      616.59     30.07 o 
   7   5   3     3227.45     2978.76    109.47 o 
   8   5   3      462.69      476.67     29.21 o 
   9   5   3     1568.00     1542.65     53.75 o 
  10   5   3      150.05      174.34     26.37 o 
  11   5   3      274.29      282.94     28.52 o 
  12   5   3      194.80      268.15     30.90 o 
  13   5   3      514.92      633.85     47.48 o 
 -10   6   3      331.08      378.66     51.46 o 
  -9   6   3       57.39       52.84     16.77 o 
  -8   6   3      749.70      748.51     41.17 o 
  -7   6   3      298.51      253.65     20.35 o 
  -6   6   3     1508.69     1272.89     47.30 o 
  -5   6   3      680.67      554.85     36.61 o 
  -4   6   3     3977.08     3978.13    116.88 o 
  -3   6   3     3795.04     3866.12     95.56 o 
  -2   6   3     4509.93     5341.76    129.47 o 
  -1   6   3     5176.41     6530.33    154.94 o 
   0   6   3    12186.53    19454.19    447.96 o 
   1   6   3     1075.03     1540.74     48.11 o 
   2   6   3     3233.41     3958.72    110.59 o 
   3   6   3     8713.66    11096.01    257.43 o 
   4   6   3      341.94      289.30     23.17 o 
   5   6   3     2434.27     2432.54     61.32 o 
   6   6   3      460.99      434.31     16.59 o 
   7   6   3     1332.21     1271.20     43.76 o 
   8   6   3      392.13      319.59     19.42 o 
   9   6   3       17.44       -0.38     19.20 o 
  10   6   3      164.87      189.00     18.45 o 
  11   6   3      836.63      888.89     54.25 o 
  12   6   3      105.20      161.29     26.26 o 
  13   6   3      458.54      569.52     44.49 o 
  -9   7   3      250.42      170.75     36.60 o 
  -8   7   3      465.77      460.12     39.51 o 
  -7   7   3       40.52       28.55     17.20 o 
  -6   7   3     1923.23     1621.75     70.87 o 
  -5   7   3     4010.05     3694.53    136.02 o 
  -4   7   3     1702.54     1592.49     67.32 o 
  -3   7   3     1161.18     1165.94     52.65 o 
  -2   7   3     3984.90     4194.80    189.92 o 
  -1   7   3     3826.92     4907.72    137.53 o 
   0   7   3     7761.01    11195.16    299.76 o 
   1   7   3      861.04     1248.88     43.43 o 
   2   7   3     1937.57     2453.75     73.21 o 
   3   7   3     6990.73     8385.11    226.53 o 
   4   7   3     2886.86     3134.00     77.79 o 
   5   7   3       91.63       64.89      7.56 o 
   6   7   3      625.09      559.33     19.34 o 
   7   7   3       65.37       59.31     21.99 o 
   8   7   3      489.44      450.24     23.70 o 
   9   7   3      647.73      677.89     31.48 o 
  10   7   3      620.25      671.36     32.70 o 
  11   7   3       46.12       87.93     20.68 o 
  12   7   3      345.55      379.61     57.61 o 
  13   7   3       35.69       77.44     36.64 o 
  -8   8   3       14.50       16.15     20.73 o 
  -7   8   3      723.37      609.63     39.62 o 
  -6   8   3       87.42       42.05     18.71 o 
  -5   8   3     1014.58      932.24     48.36 o 
  -4   8   3     2574.74     2402.28     95.53 o 
  -3   8   3     3234.30     3320.97    123.70 o 
  -2   8   3      369.14      367.82     30.08 o 
  -1   8   3     3599.25     4618.81    131.54 o 
   0   8   3     3314.74     4658.20    132.28 o 
   1   8   3     3898.28     6089.87    169.33 o 
   2   8   3      348.88      429.01     22.29 o 
   3   8   3    13121.35    17258.13    526.91 o 
   4   8   3       90.18       91.25     13.24 o 
   5   8   3      242.44      228.04     14.71 o 
   6   8   3      702.21      602.10     27.32 o 
   7   8   3     4316.25     4140.94    145.37 o 
   8   8   3       46.14       75.83     27.97 o 
   9   8   3      662.54      708.75     32.06 o 
  10   8   3        3.13       50.34     25.33 o 
  11   8   3      821.11      864.82     39.14 o 
  12   8   3      100.52      114.26     36.36 o 
  13   8   3      158.54      207.51     44.03 o 
  -8   9   3      313.47      245.07     40.79 o 
  -7   9   3        5.15       -2.61     24.61 o 
  -6   9   3      836.06      723.85     43.70 o 
  -5   9   3       83.60       48.25     20.93 o 
  -4   9   3     2074.91     1933.02     81.87 o 
  -3   9   3       21.34      -13.91     15.66 o 
  -2   9   3     1262.17     1393.64     49.61 o 
  -1   9   3      883.73     1101.57     41.54 o 
   0   9   3     2741.96     3674.98    108.49 o 
   1   9   3      295.12      356.32     21.26 o 
   2   9   3     2498.23     3185.84     95.26 o 
   3   9   3      993.64     1108.05     41.44 o 
   4   9   3     7203.17     7880.01    215.95 o 
   5   9   3      144.98      126.36     32.25 o 
   6   9   3     1617.58     1473.24     49.74 o 
   7   9   3     1500.09     1482.63     63.59 o 
   8   9   3     2737.38     2554.20    114.10 o 
   9   9   3      139.33      140.12     20.27 o 
  10   9   3      206.01      227.15     23.50 o 
  11   9   3       93.09      148.53     23.18 o 
  12   9   3      460.73      522.73     55.53 o 
  13   9   3       34.04       60.65     32.52 o 
  -7  10   3      655.86      520.34     39.74 o 
  -6  10   3      107.15       64.49     21.50 o 
  -5  10   3      269.25      228.02     32.04 o 
  -4  10   3       40.66       19.85     18.66 o 
  -3  10   3      890.84      959.39     51.31 o 
  -2  10   3      584.15      609.97     39.43 o 
  -1  10   3     2896.50     3524.29    106.82 o 
   0  10   3      855.70     1144.30     44.50 o 
   1  10   3     1670.75     2312.85     74.75 o 
   2  10   3     1554.53     2152.01     70.21 o 
   3  10   3     3754.23     4372.28    127.75 o 
   4  10   3     2176.87     2580.65     80.88 o 
   5  10   3     2777.36     2743.89     84.45 o 
   6  10   3     1027.05      922.55     36.77 o 
   7  10   3      928.70      940.82     46.84 o 
   8  10   3      152.67      172.23     22.06 o 
   9  10   3       80.10       43.99     16.77 o 
  10  10   3       78.56       75.38     17.91 o 
  11  10   3       11.34       34.91     18.38 o 
  12  10   3      356.86      380.42     48.50 o 
  -6  11   3      669.81      623.85     44.24 o 
  -5  11   3      450.07      388.18     33.70 o 
  -4  11   3       93.35       47.23     18.19 o 
  -3  11   3     1083.61     1098.66     86.30 o 
  -2  11   3      191.84      204.04     64.92 o 
  -1  11   3     2127.50     2467.88     81.44 o 
   0  11   3     1761.40     2264.05     75.59 o 
   1  11   3      950.05     1326.72     50.69 o 
   2  11   3     1710.06     1989.45     67.76 o 
   3  11   3     1507.01     1704.97     59.89 o 
   4  11   3     2023.41     2006.76     67.28 o 
   5  11   3     1122.67     1113.85     43.23 o 
   6  11   3       55.07       60.28     13.84 o 
   7  11   3     1301.83     1255.29     58.01 o 
   8  11   3      652.99      594.12     37.86 o 
   9  11   3      232.00      187.71     25.01 o 
  10  11   3       37.15       -4.42     17.77 o 
  11  11   3      209.54      202.37     25.09 o 
  12  11   3        2.67       33.64     33.00 o 
  -5  12   3      267.52      223.83     30.24 o 
  -4  12   3      350.84      310.84     32.25 o 
  -3  12   3        6.46       -2.82     18.15 o 
  -2  12   3     1437.68     1550.77    133.16 o 
  -1  12   3        3.22       -8.31     29.56 o 
   0  12   3      323.87      379.66     25.87 o 
   1  12   3      987.49     1251.11     50.00 o 
   2  12   3     1047.97     1342.43     52.16 o 
   3  12   3      602.97      705.37     34.90 o 
   4  12   3      656.48      607.59     30.74 o 
   5  12   3       22.37        8.11     12.82 o 
   6  12   3      763.85      744.50     33.84 o 
   7  12   3      136.25      146.92     44.43 o 
   8  12   3     1158.13     1166.48     57.69 o 
   9  12   3        0.08       29.84     20.59 o 
  10  12   3      135.37      116.79     24.03 o 
  11  12   3        6.59        9.19     20.16 o 
  -4  13   3        6.44      -22.77     37.15 o 
  -3  13   3      665.81      620.75     60.29 o 
  -2  13   3       48.79       62.70     22.46 o 
  -1  13   3      733.73      774.46     49.13 o 
   0  13   3       30.49       26.44     15.08 o 
   1  13   3      317.99      411.29     27.23 o 
   2  13   3      119.76      143.35     20.60 o 
   3  13   3     1030.59     1128.19     47.22 o 
   4  13   3      231.04      232.60     21.21 o 
   5  13   3      576.70      545.83     29.85 o 
   6  13   3      156.87      118.00     17.39 o 
   7  13   3     1133.08     1093.28     70.91 o 
   8  13   3      262.82      269.78     29.63 o 
   9  13   3     1119.01     1119.05     59.23 o 
  10  13   3      128.87      168.39     29.44 o 
  -2  14   3      814.78      885.97     80.06 o 
  -1  14   3       65.57       35.28     22.30 o 
   0  14   3      128.62      154.89     26.47 o 
   1  14   3      273.89      315.53     25.96 o 
   2  14   3      307.43      373.77     27.79 o 
   3  14   3      275.68      364.59     26.96 o 
   4  14   3      804.07      766.17     38.03 o 
   5  14   3      116.49      102.74     28.02 o 
   6  14   3      746.69      648.07     34.41 o 
   7  14   3      169.70      209.44     27.11 o 
   8  14   3      450.06      400.83     34.98 o 
   9  14   3      344.27      370.10     34.80 o 
   0  15   3      112.39      125.53     38.99 o 
   1  15   3       47.31       65.52     18.77 o 
   2  15   3      533.73      648.97     36.61 o 
   3  15   3      195.94      200.72     29.09 o 
   4  15   3      210.22      192.99     23.20 o 
   5  15   3      224.08      191.58     22.48 o 
   6  15   3      327.85      324.90     25.73 o 
   7  15   3      913.12      891.24     69.36 o 
  -7 -13   4       76.94       83.55     21.44 o 
  -6 -13   4      130.20      144.96     28.33 o 
  -5 -13   4       17.61      -13.12     16.97 o 
  -4 -13   4       51.77       20.79     18.65 o 
  -3 -13   4        3.34      -23.70     15.80 o 
  -2 -13   4      506.39      490.21     38.19 o 
  -1 -13   4       77.90       65.50     22.98 o 
   0 -13   4      628.91      701.72     46.75 o 
   1 -13   4      759.10      795.62     56.89 o 
   2 -13   4      108.73      122.67     23.71 o 
  -8 -12   4        8.69       -5.90     16.82 o 
  -7 -12   4      478.40      427.49     51.02 o 
  -6 -12   4       29.41       31.89     19.57 o 
  -5 -12   4     1300.09     1202.87     68.20 o 
  -4 -12   4       30.45       12.14     17.59 o 
  -3 -12   4      384.08      326.36     31.64 o 
  -2 -12   4       27.12        3.85     32.96 o 
  -1 -12   4     1966.50     2131.12     91.31 o 
   0 -12   4        0.74       16.96     23.85 o 
   1 -12   4     1198.35     1346.56     95.44 o 
   2 -12   4       50.41       32.37     22.85 o 
   3 -12   4      871.46      793.47     74.31 o 
   4 -12   4        0.06       -4.31     28.85 o 
  -9 -11   4       18.41       54.01     29.40 o 
  -8 -11   4      675.01      634.19     78.74 o 
  -7 -11   4      182.21      138.76     23.71 o 
  -6 -11   4      832.76      760.53     66.60 o 
  -5 -11   4      163.77      160.19     26.27 o 
  -4 -11   4     1967.13     1836.71     79.90 o 
  -3 -11   4        1.54      -20.10     18.98 o 
  -2 -11   4      372.71      370.16     30.27 o 
  -1 -11   4       90.75      101.75     20.36 o 
   0 -11   4      950.57     1111.26     55.75 o 
   1 -11   4       12.72      -21.53     15.40 o 
   2 -11   4     1126.81     1098.17     56.89 o 
   3 -11   4       91.26       95.91     21.52 o 
   4 -11   4      485.09      445.94     53.38 o 
   5 -11   4       32.58       17.98     27.09 o 
  -8 -10   4       20.43       23.66     18.50 o 
  -7 -10   4      404.38      404.50     32.06 o 
  -6 -10   4      679.03      640.41     58.73 o 
  -5 -10   4     2471.66     2234.84     91.42 o 
  -4 -10   4      504.93      502.31     35.80 o 
  -3 -10   4     1461.12     1403.51     63.31 o 
  -2 -10   4      114.92       88.04     18.44 o 
  -1 -10   4     1550.05     1701.59     73.04 o 
   0 -10   4      781.42      921.34     47.60 o 
   1 -10   4      243.96      276.66     25.73 o 
   2 -10   4      231.56      265.59     26.49 o 
   3 -10   4     1096.96     1059.26     55.12 o 
   4 -10   4      628.10      644.12     41.53 o 
   5 -10   4      681.18      692.92     65.04 o 
   6 -10   4      133.01      180.50     36.36 o 
  -8  -9   4     1675.76     1685.41     84.06 o 
  -7  -9   4      426.56      419.39     31.18 o 
  -6  -9   4      300.94      297.68     55.65 o 
  -5  -9   4      799.72      724.15     40.68 o 
  -4  -9   4      253.28      229.25     23.28 o 
  -3  -9   4     1190.79     1030.11     49.43 o 
  -2  -9   4       49.90       -0.23     14.85 o 
  -1  -9   4      978.31     1099.10     52.15 o 
   0  -9   4      177.73      195.34     30.12 o 
   1  -9   4       72.91       85.24     21.89 o 
   2  -9   4      137.22      114.36     18.36 o 
   3  -9   4     1067.11     1127.12     76.31 o 
   4  -9   4      481.43      472.22     33.90 o 
   5  -9   4     1144.03     1191.67     87.09 o 
   6  -9   4      582.35      570.99     55.61 o 
  -8  -8   4      722.50      728.80     41.62 o 
  -7  -8   4       49.14       54.74     32.32 o 
  -6  -8   4      836.62      819.54     55.13 o 
  -5  -8   4       37.51       31.04     16.78 o 
  -4  -8   4      652.92      652.88     44.47 o 
  -3  -8   4      214.50      187.08     20.31 o 
  -2  -8   4     2313.32     2245.29    116.42 o 
  -1  -8   4      298.11      265.63     28.05 o 
   0  -8   4     6432.88     7329.29    339.75 o 
   1  -8   4      293.37      335.65     27.17 o 
   2  -8   4     1139.29     1246.64     44.93 o 
   3  -8   4      355.51      334.88     21.55 o 
   4  -8   4     2772.21     2839.15     87.95 o 
   5  -8   4        1.62       18.97     12.59 o 
   6  -8   4      862.01      932.77     49.99 o 
   7  -8   4       11.61        7.67     27.81 o 
   8  -8   4      925.81      904.26     72.87 o 
 -11  -7   4      100.03      143.19     45.86 o 
 -10  -7   4       18.91        2.16     35.16 o 
  -9  -7   4      398.12      449.45     57.69 o 
  -8  -7   4       32.56       22.18     13.46 o 
  -7  -7   4     1759.42     1783.91     67.31 o 
  -6  -7   4      467.12      498.54     21.60 o 
  -5  -7   4     6400.89     6412.68    154.85 o 
  -4  -7   4      489.02      416.75     18.11 o 
  -3  -7   4     6018.63     5971.53    143.56 o 
  -2  -7   4     2819.19     2716.81     69.76 o 
  -1  -7   4     6285.11     6557.40    174.45 o 
   0  -7   4       82.39       95.71     10.83 o 
   1  -7   4     1527.35     1749.61     56.10 o 
   2  -7   4        2.92       -9.98      9.74 o 
   3  -7   4     2232.44     2615.12     79.87 o 
   4  -7   4      262.61      253.93     23.30 o 
   5  -7   4      603.88      660.75     29.75 o 
   6  -7   4      117.82      131.69     19.35 o 
   7  -7   4      653.37      578.02     53.22 o 
   8  -7   4      270.90      323.45     44.75 o 
   9  -7   4      620.72      653.53     61.13 o 
 -12  -6   4      185.58      311.86     53.38 o 
 -11  -6   4       23.34        5.67     33.80 o 
 -10  -6   4      480.93      579.60     44.00 o 
  -9  -6   4       96.69      108.01     17.22 o 
  -8  -6   4      155.67      210.39     19.04 o 
  -7  -6   4      362.42      348.55     21.12 o 
  -6  -6   4     1392.66     1365.99     41.64 o 
  -5  -6   4     1281.02     1178.68     36.02 o 
  -4  -6   4     7428.15     7731.60    183.35 o 
  -3  -6   4        7.11        4.65      7.93 o 
  -2  -6   4     4558.78     4578.36    110.85 o 
  -1  -6   4     1756.93     1674.98     45.20 o 
   0  -6   4     4185.78     4609.19    112.17 o 
   1  -6   4     1710.37     1794.96     49.36 o 
   2  -6   4      419.35      375.40     27.21 o 
   3  -6   4     3483.07     3829.01    110.79 o 
   4  -6   4     4269.33     4395.05    144.09 o 
   5  -6   4      865.46      830.78     29.35 o 
   6  -6   4       55.03       59.88     10.78 o 
   7  -6   4      375.10      353.69     28.22 o 
   8  -6   4      508.78      542.34     38.21 o 
   9  -6   4      516.41      519.30     40.15 o 
  10  -6   4      486.73      511.86     55.53 o 
 -12  -5   4      240.45      268.85     33.70 o 
 -11  -5   4       42.05       33.31     22.26 o 
 -10  -5   4      454.27      518.77     41.81 o 
  -9  -5   4      911.09      986.20     43.06 o 
  -8  -5   4      125.83      161.91     17.12 o 
  -7  -5   4      184.16      175.86     34.91 o 
  -6  -5   4     2080.85     2148.16     69.70 o 
  -5  -5   4     1615.36     1663.00     46.56 o 
  -4  -5   4     2045.04     2165.33     56.55 o 
  -3  -5   4     5458.71     5431.31    129.70 o 
  -2  -5   4     5753.18     6060.55    175.26 o 
  -1  -5   4      605.51      567.86     23.42 o 
   0  -5   4     2165.30     2100.00     54.09 o 
   1  -5   4      135.75      151.37      9.78 o 
   2  -5   4     2563.78     2580.39     70.96 o 
   3  -5   4      217.96      254.81     28.84 o 
   4  -5   4     4083.55     4267.97    106.03 o 
   5  -5   4     2403.25     2554.44     68.09 o 
   6  -5   4      233.60      262.00     14.95 o 
   7  -5   4       45.32       16.60     13.41 o 
   8  -5   4      197.66      204.20     39.27 o 
   9  -5   4      381.97      371.97     32.26 o 
  10  -5   4      369.48      356.69     32.28 o 
  11  -5   4        4.43        0.00     21.57 o 
 -12  -4   4        7.22       19.53     24.77 o 
 -11  -4   4      371.87      458.41     40.54 o 
 -10  -4   4      163.19      156.03     28.20 o 
  -9  -4   4     2356.84     2536.78     85.44 o 
  -8  -4   4      494.97      521.29     28.17 o 
  -7  -4   4      997.93      981.38     39.07 o 
  -6  -4   4      289.41      288.08     17.72 o 
  -5  -4   4     2081.58     2044.73     54.56 o 
  -4  -4   4       44.10       26.19      7.84 o 
  -3  -4   4     4032.49     4236.29    116.09 o 
  -2  -4   4      870.69      819.65     27.66 o 
  -1  -4   4    17737.07    18858.79    433.65 o 
   0  -4   4        5.53        5.80      5.01 o 
   1  -4   4     2037.50     2044.49     52.16 o 
   2  -4   4     1712.24     1788.06     64.69 o 
   3  -4   4     4728.53     5463.56    130.73 o 
   4  -4   4      832.92     1013.07     41.91 o 
   5  -4   4     7469.52     8044.56    191.44 o 
   6  -4   4        0.05       10.08     11.04 o 
   7  -4   4     1041.60      970.74     48.34 o 
   8  -4   4      305.02      282.52     41.79 o 
   9  -4   4      574.11      539.05     38.70 o 
  10  -4   4       24.79       15.63     19.49 o 
  11  -4   4      299.10      325.02     32.59 o 
 -12  -3   4      387.18      559.60     46.25 o 
 -11  -3   4       34.26       27.72     23.19 o 
 -10  -3   4      680.00      762.25     49.42 o 
  -9  -3   4        0.09      -23.43     15.62 o 
  -8  -3   4     1754.24     1883.86     65.57 o 
  -7  -3   4      302.77      258.29     20.54 o 
  -6  -3   4     2087.29     2156.02     57.93 o 
  -5  -3   4      437.13      444.15     17.50 o 
  -4  -3   4      638.12      599.67     20.07 o 
  -3  -3   4      265.16      213.63     11.68 o 
  -2  -3   4    12031.15    13123.24    315.77 o 
  -1  -3   4     7260.61     7962.75    301.40 o 
   0  -3   4    24404.84    25967.80    594.45 o 
   1  -3   4      779.35      874.15     42.78 o 
   2  -3   4     4757.20     5014.71    167.70 o 
   3  -3   4      742.60      746.79     38.92 o 
   4  -3   4     4465.50     4875.87    117.45 o 
   5  -3   4      827.01     1038.30     54.76 o 
   6  -3   4     1795.53     1796.80     88.52 o 
   7  -3   4      622.08      608.21     27.43 o 
   8  -3   4      691.95      593.74     37.35 o 
   9  -3   4      343.13      349.74     43.07 o 
  10  -3   4      930.41      857.65     51.58 o 
  11  -3   4      195.88      193.75     28.16 o 
  12  -3   4      120.19      170.42     27.21 o 
 -12  -2   4       11.57       15.04     23.06 o 
 -11  -2   4      537.75      697.44     49.02 o 
 -10  -2   4       25.16       -3.73     25.29 o 
  -9  -2   4     1085.15     1220.74     49.55 o 
  -8  -2   4      720.08      647.05     32.38 o 
  -7  -2   4      145.44      202.75     18.33 o 
  -6  -2   4     3115.89     2949.81     89.69 o 
  -5  -2   4     2647.04     2434.09     62.50 o 
  -4  -2   4      108.24       84.44      7.63 o 
  -3  -2   4     3736.70     3378.12     81.85 o 
  -2  -2   4     1870.99     1702.03     42.99 o 
  -1  -2   4    18145.86    19547.21    911.06 o 
   0  -2   4     7466.17     7699.04    383.82 o 
   1  -2   4    10964.49    10664.32    246.30 o 
   2  -2   4      266.52      219.73      9.71 o 
   3  -2   4    10608.32    11329.62    261.80 o 
   4  -2   4     5372.52     6342.11    149.97 o 
   5  -2   4       20.97       56.80     12.67 o 
   6  -2   4     2308.36     2395.57     66.36 o 
   7  -2   4       60.82       41.13     21.40 o 
   8  -2   4     1628.20     1599.14    112.66 o 
   9  -2   4      984.57      908.05     50.51 o 
  10  -2   4      374.74      329.31     59.73 o 
  11  -2   4      124.74      167.38     27.46 o 
  12  -2   4      175.89      181.22     27.24 o 
 -12  -1   4       99.83      109.91     27.37 o 
 -11  -1   4      314.78      355.34     36.15 o 
 -10  -1   4      454.58      536.37     40.59 o 
  -9  -1   4      369.39      385.55     26.28 o 
  -8  -1   4      288.34      270.53     21.31 o 
  -7  -1   4     3515.00     3493.62    106.64 o 
  -6  -1   4       13.65        2.75     10.81 o 
  -5  -1   4     2570.62     2508.99     64.03 o 
  -4  -1   4    10614.68    11270.67    261.11 o 
  -3  -1   4     3299.91     3268.35     79.06 o 
  -2  -1   4     3745.26     3611.15     85.88 o 
  -1  -1   4     1827.60     1578.13     40.42 o 
   0  -1   4     2394.83     2458.54    110.42 o 
   1  -1   4    18038.03    18132.85    480.48 o 
   2  -1   4    31718.82    37140.12   1427.43 o 
   3  -1   4     9740.80    10108.54    233.46 o 
   4  -1   4     4311.25     4511.02    107.90 o 
   5  -1   4     9201.98     9809.06    231.81 o 
   6  -1   4       13.81       11.98     14.96 o 
   7  -1   4     5097.46     5180.66    146.77 o 
   8  -1   4       16.37       85.10     29.32 o 
   9  -1   4     1171.20     1141.05     56.61 o 
  10  -1   4      561.15      577.53     40.04 o 
  11  -1   4      720.51      691.07     45.47 o 
  12  -1   4       33.43       70.70     22.75 o 
 -12   0   4       76.84      107.07     38.11 o 
 -11   0   4      146.55      157.53     28.13 o 
 -10   0   4     1679.45     1816.03     85.72 o 
  -9   0   4     1310.28     1273.34     50.73 o 
  -8   0   4     1116.98     1136.08     45.76 o 
  -7   0   4       81.94       51.59     14.36 o 
  -6   0   4     3041.14     2840.97     87.39 o 
  -5   0   4      255.98      207.81     14.92 o 
  -4   0   4     3011.87     2930.77     91.83 o 
  -3   0   4      158.17      115.14      6.82 o 
  -2   0   4     7553.37     7173.76    178.89 o 
  -1   0   4     8926.58     8819.70    252.40 o 
   0   0   4      241.14      283.81     22.01 o 
   1   0   4    20613.17    21062.71    663.54 o 
   2   0   4     7795.05     7634.71    218.62 o 
   3   0   4       90.99       88.07      6.36 o 
   4   0   4    31133.77    34106.35    778.43 o 
   5   0   4      194.31      206.09     10.76 o 
   6   0   4     3763.80     3810.55    100.02 o 
   7   0   4       81.49      107.01     16.34 o 
   8   0   4     1925.57     1845.92     60.81 o 
   9   0   4       20.38       -1.70     59.01 o 
  10   0   4      632.12      614.90     40.09 o 
  11   0   4       18.61       65.25     57.41 o 
  12   0   4      734.72      838.86     52.71 o 
 -11   1   4      210.25      251.91     31.85 o 
 -10   1   4       22.35       14.61     22.01 o 
  -9   1   4     1679.40     1821.88     66.00 o 
  -8   1   4      485.06      426.91     26.94 o 
  -7   1   4     4073.60     4090.51    123.50 o 
  -6   1   4       67.00       50.52     11.73 o 
  -5   1   4      775.76      756.37     30.19 o 
  -4   1   4      281.94      273.41     15.20 o 
  -3   1   4     6996.15     7039.36    193.48 o 
  -2   1   4     3344.95     3234.16     77.38 o 
  -1   1   4    22493.96    23216.83    832.73 o 
   0   1   4     1781.49     1968.12     89.08 o 
   1   1   4      282.64      205.11     13.26 o 
   2   1   4      345.70      286.86     14.44 o 
   3   1   4    16500.36    15975.71    509.32 o 
   4   1   4        7.96       -0.93     11.29 o 
   5   1   4    14922.49    15353.08    592.44 o 
   6   1   4     1107.85     1052.07     36.13 o 
   7   1   4     5031.91     4938.67    140.02 o 
   8   1   4        2.81       93.81     35.32 o 
   9   1   4      631.51      554.70     36.43 o 
  10   1   4       26.79      -16.44     15.54 o 
  11   1   4      359.32      370.67     33.47 o 
  12   1   4      506.80      557.71     43.19 o 
  13   1   4      157.34      176.40     28.81 o 
 -11   2   4        1.20      -21.93     20.79 o 
 -10   2   4      887.20      928.04     54.91 o 
  -9   2   4      165.69      162.48     19.99 o 
  -8   2   4     1731.29     1679.85     69.71 o 
  -7   2   4     1923.52     1732.45     60.99 o 
  -6   2   4     1710.72     1567.84     54.83 o 
  -5   2   4      848.56      760.82     30.71 o 
  -4   2   4      262.00      177.89     12.26 o 
  -3   2   4     3169.66     3096.36     89.71 o 
  -2   2   4     2348.22     2504.66     72.48 o 
  -1   2   4    11313.33    12658.25    530.42 o 
   0   2   4    12944.63    15471.61    973.68 o 
   1   2   4      239.25      291.41     17.59 o 
   2   2   4     4708.15     4111.25    101.91 o 
   3   2   4      732.86      612.56     20.67 o 
   4   2   4    10478.69     9215.94    482.43 o 
   5   2   4     3108.26     2911.47    101.94 o 
   6   2   4      560.07      494.23     21.04 o 
   7   2   4     1443.45     1271.55     43.48 o 
   8   2   4     2960.36     2618.83     81.78 o 
   9   2   4      454.95      358.48     25.09 o 
  10   2   4       76.94       35.70     20.42 o 
  11   2   4      411.30      414.41     35.30 o 
  12   2   4       40.28       82.08     27.01 o 
  13   2   4      176.13      177.62     28.68 o 
 -11   3   4      231.95      249.55     45.42 o 
 -10   3   4       12.73        6.86     18.64 o 
  -9   3   4      369.53      406.28     26.94 o 
  -8   3   4      622.01      648.21     51.20 o 
  -7   3   4      233.08      187.14     19.37 o 
  -6   3   4     2412.08     2210.58     72.21 o 
  -5   3   4     3357.63     3033.32     92.47 o 
  -4   3   4     2298.94     1985.71     62.74 o 
  -3   3   4       51.78       96.05     14.94 o 
  -2   3   4    25336.46    27421.53    709.43 o 
  -1   3   4      141.95      149.16      7.49 o 
   0   3   4     6319.18     8373.00    400.03 o 
   1   3   4     3206.86     3946.11    107.90 o 
   2   3   4     1094.84      968.28     25.50 o 
   3   3   4    11393.11    11728.50    270.00 o 
   4   3   4     1280.73      992.60     32.07 o 
   5   3   4     1091.37      979.87     32.56 o 
   6   3   4     8337.16     8172.36    229.25 o 
   7   3   4       16.18      -12.63     16.87 o 
   8   3   4     6908.79     7116.51    198.71 o 
   9   3   4     1453.87     1409.82     52.65 o 
  10   3   4     2100.91     2077.72     94.77 o 
  11   3   4        1.26       -1.35     22.89 o 
  12   3   4      902.07      912.61     57.05 o 
  13   3   4        2.49      -11.77     20.56 o 
 -11   4   4      334.53      370.75     53.77 o 
 -10   4   4      409.71      387.36     35.20 o 
  -9   4   4      380.25      424.90     34.75 o 
  -8   4   4      121.62      122.69     16.55 o 
  -7   4   4     1638.41     1562.39     62.37 o 
  -6   4   4      364.72      338.62     31.58 o 
  -5   4   4     6608.95     6168.60    175.62 o 
  -4   4   4     1346.11     1180.30     42.08 o 
  -3   4   4     3281.03     3000.98     88.86 o 
  -2   4   4     2135.03     2305.76     62.59 o 
  -1   4   4     6071.01     7390.78    172.50 o 
   0   4   4      349.56      526.07     16.21 o 
   1   4   4      354.75      346.37     12.06 o 
   2   4   4      231.64      206.39     15.48 o 
   3   4   4    24441.46    26841.91    634.60 o 
   4   4   4      188.03      110.88     10.17 o 
   5   4   4     2629.59     2197.60     54.99 o 
   6   4   4      497.12      452.50     20.52 o 
   7   4   4     3539.91     3349.39     97.80 o 
   8   4   4      130.44      168.36     20.71 o 
   9   4   4     6087.87     5828.00    312.28 o 
  10   4   4       46.06       62.40     29.24 o 
  11   4   4     1335.92     1349.51     82.34 o 
  12   4   4       15.02       49.53     21.77 o 
  13   4   4      191.04      215.74     30.95 o 
 -10   5   4      600.89      565.06     54.45 o 
  -9   5   4      445.07      421.38     42.66 o 
  -8   5   4      664.68      652.69     61.12 o 
  -7   5   4       68.86       55.26     15.16 o 
  -6   5   4      964.68      835.50     36.27 o 
  -5   5   4     1968.71     1794.63     60.74 o 
  -4   5   4     6067.66     5789.72    263.17 o 
  -3   5   4      219.87      202.41     16.63 o 
  -2   5   4    13521.74    16608.99    383.47 o 
  -1   5   4     1145.49     1391.55     38.81 o 
   0   5   4     2804.30     4489.39    107.31 o 
   1   5   4     1919.94     2784.30     68.27 o 
   2   5   4     1824.94     2309.00     68.37 o 
   3   5   4     5835.71     6897.15    161.62 o 
   4   5   4    11044.76    12087.80    279.34 o 
   5   5   4     1065.94     1039.25     29.30 o 
   6   5   4     9897.81     9818.53    229.22 o 
   7   5   4      195.11      129.45     14.78 o 
   8   5   4     2849.66     2542.49     78.09 o 
   9   5   4       81.65      137.08     20.33 o 
  10   5   4     1849.28     1822.79     63.06 o 
  11   5   4      323.93      353.57     31.50 o 
  12   5   4      861.54      939.55     78.94 o 
  13   5   4        7.15       14.93     32.92 o 
 -10   6   4       65.20       91.01     33.08 o 
  -9   6   4      806.94      804.70     80.17 o 
  -8   6   4       59.56       84.50     16.48 o 
  -7   6   4      686.12      617.06     32.22 o 
  -6   6   4       18.06       -5.55     12.61 o 
  -5   6   4      862.52      701.39     31.32 o 
  -4   6   4      586.10      491.46     24.80 o 
  -3   6   4     1255.99     1140.56     42.80 o 
  -2   6   4     2763.51     2981.48     75.30 o 
  -1   6   4    11120.68    14993.47    347.31 o 
   0   6   4     4799.85     7150.52    168.88 o 
   1   6   4      610.59      697.55     26.00 o 
   2   6   4      158.25      153.26     11.71 o 
   3   6   4     2849.44     2790.47     79.85 o 
   4   6   4     5690.50     6211.00    146.77 o 
   5   6   4     2341.65     2131.39     54.63 o 
   6   6   4     1346.21     1173.42     33.60 o 
   7   6   4     1846.09     1636.53     53.36 o 
   8   6   4        5.80      -14.70     10.96 o 
   9   6   4      331.47      346.43     21.19 o 
  10   6   4      494.21      528.71     27.91 o 
  11   6   4       34.28       71.41     21.57 o 
  12   6   4      515.09      584.16     42.49 o 
  13   6   4      197.71      227.54     31.41 o 
  -9   7   4      138.84       93.40     21.97 o 
  -8   7   4      329.71      300.64     35.60 o 
  -7   7   4     1303.21     1121.05    109.31 o 
  -6   7   4      264.12      251.77     25.02 o 
  -5   7   4        8.09       -3.59     17.30 o 
  -4   7   4     1198.57     1215.39     55.36 o 
  -3   7   4     2624.24     2659.04     81.87 o 
  -2   7   4      735.49      733.99     25.08 o 
  -1   7   4     9695.91    12819.37    342.07 o 
   0   7   4     2235.17     3168.65     92.20 o 
   1   7   4     5758.30     8390.85    226.97 o 
   2   7   4     2774.33     3718.38    105.93 o 
   3   7   4     2807.98     3413.23     97.97 o 
   4   7   4      142.95      121.25     12.41 o 
   5   7   4      471.90      464.48     17.08 o 
   6   7   4      223.45      191.71     10.77 o 
   7   7   4     3253.06     3106.03     92.26 o 
   8   7   4     1933.86     1757.24     58.25 o 
   9   7   4      378.27      349.53     22.34 o 
  10   7   4      533.36      485.96     27.39 o 
  11   7   4     1648.42     1691.53     89.62 o 
  12   7   4       10.64       37.73     20.79 o 
  13   7   4      506.55      617.62     50.22 o 
  -8   8   4      517.54      448.04     36.01 o 
  -7   8   4        1.89       -5.01     16.78 o 
  -6   8   4     1422.89     1233.51     60.08 o 
  -5   8   4      525.99      439.55     31.85 o 
  -4   8   4      632.49      578.34     36.08 o 
  -3   8   4        4.65       -7.48     34.60 o 
  -2   8   4     2785.18     3193.77     94.82 o 
  -1   8   4       13.39       10.85     18.95 o 
   0   8   4     6732.20     8857.96    412.60 o 
   1   8   4       49.15       42.40     11.56 o 
   2   8   4     8135.02    11571.87    310.90 o 
   3   8   4     1743.87     1952.77     61.97 o 
   4   8   4     1946.40     2120.29     68.46 o 
   5   8   4      627.58      590.50     24.72 o 
   6   8   4      549.15      490.17     22.18 o 
   7   8   4       89.04      124.03     40.39 o 
   8   8   4     4357.53     4012.43    143.03 o 
   9   8   4      288.36      246.31     19.88 o 
  10   8   4     1713.83     1716.84     68.15 o 
  11   8   4        1.53       87.22     25.49 o 
  12   8   4      606.97      666.79     94.92 o 
  13   8   4       20.92       22.37     32.36 o 
  -8   9   4       20.92      -10.95     21.09 o 
  -7   9   4      527.31      415.53     34.28 o 
  -6   9   4       39.92       26.54     18.57 o 
  -5   9   4     1323.36     1219.92     60.02 o 
  -4   9   4      733.27      696.51     41.17 o 
  -3   9   4     3058.83     3014.30    115.91 o 
  -2   9   4      200.50      208.90     50.66 o 
  -1   9   4      407.31      438.22     24.14 o 
   0   9   4       99.07      146.61     15.08 o 
   1   9   4     3425.89     4677.98    134.47 o 
   2   9   4      887.77      964.62     66.36 o 
   3   9   4     7979.99    10603.38    287.27 o 
   4   9   4        4.19        2.68     19.94 o 
   5   9   4      893.92      922.27     35.17 o 
   6   9   4      942.42      799.77     32.00 o 
   7   9   4      908.04      913.27     44.85 o 
   8   9   4      794.91      720.78     40.55 o 
   9   9   4     1035.63     1006.10     49.46 o 
  10   9   4       42.62       92.73     45.31 o 
  11   9   4     1555.31     1501.38     73.95 o 
  12   9   4        1.08       35.16     29.64 o 
  13   9   4      345.45      399.04     51.46 o 
  -7  10   4       71.80       52.25     29.68 o 
  -6  10   4      617.99      487.39     37.52 o 
  -5  10   4      331.26      288.86     28.64 o 
  -4  10   4      374.72      353.38     29.88 o 
  -3  10   4      304.29      285.51     27.79 o 
  -2  10   4     3157.18     3363.44    128.60 o 
  -1  10   4       81.92       73.28     27.64 o 
   0  10   4      467.10      552.85     27.96 o 
   1  10   4      884.01     1082.20     42.72 o 
   2  10   4      468.86      631.22     30.49 o 
   3  10   4     4112.67     5222.74    149.78 o 
   4  10   4     5733.56     6499.03    182.13 o 
   5  10   4     1734.39     1710.50     57.88 o 
   6  10   4      882.34      795.68     32.95 o 
   7  10   4      235.13      196.18     22.03 o 
   8  10   4      761.82      754.68     41.01 o 
   9  10   4       14.47       -4.40     15.66 o 
  10  10   4      153.48      148.05     20.91 o 
  11  10   4      335.52      358.90     31.00 o 
  12  10   4      429.16      435.10     43.31 o 
  -6  11   4      134.85       91.48     23.54 o 
  -5  11   4       72.11       43.65     18.85 o 
  -4  11   4      183.56      184.72     34.88 o 
  -3  11   4      747.65      757.56     45.54 o 
  -2  11   4     3090.40     3239.11    127.34 o 
  -1  11   4      718.42      775.46     46.53 o 
   0  11   4     1215.17     1359.50     51.95 o 
   1  11   4      598.49      751.22     35.18 o 
   2  11   4     3406.40     4140.38    123.60 o 
   3  11   4      959.09      982.36     41.44 o 
   4  11   4     3206.23     3384.52    103.43 o 
   5  11   4     1347.85     1146.94     44.79 o 
   6  11   4     2452.87     2143.38     69.94 o 
   7  11   4      684.82      612.95     37.17 o 
   8  11   4      343.23      308.22     27.33 o 
   9  11   4       50.92       36.22     17.19 o 
  10  11   4       49.14       56.54     18.33 o 
  11  11   4        1.52       -0.81     17.42 o 
  12  11   4      289.65      302.02     63.88 o 
  -5  12   4      279.11      273.49     30.75 o 
  -4  12   4       13.55      -19.25     17.23 o 
  -3  12   4      534.41      503.24     38.16 o 
  -2  12   4        7.48      -18.40     35.68 o 
  -1  12   4     1653.21     1808.04     82.76 o 
   0  12   4      439.29      497.97     29.52 o 
   1  12   4      784.58      896.50     40.10 o 
   2  12   4      368.87      422.33     27.49 o 
   3  12   4      852.72     1000.99     42.62 o 
   4  12   4        5.47      -11.52     13.68 o 
   5  12   4     1239.54     1241.64     48.16 o 
   6  12   4       97.14       93.59     15.42 o 
   7  12   4      972.38      831.96     45.43 o 
   8  12   4       71.87       69.67     20.06 o 
   9  12   4      208.88      159.36     23.97 o 
  10  12   4        7.51       15.52     18.18 o 
  11  12   4      316.57      264.45     30.02 o 
  -3  13   4       10.29       -1.73     21.25 o 
  -2  13   4      752.00      715.64     77.51 o 
  -1  13   4        0.07      -14.84     19.87 o 
   0  13   4      789.48      816.90     39.50 o 
   1  13   4       44.90       41.83     15.80 o 
   2  13   4     2540.81     3012.01     97.63 o 
   3  13   4       17.13      -22.23     14.82 o 
   4  13   4      271.23      289.17     27.65 o 
   5  13   4      203.29      208.27     19.95 o 
   6  13   4      605.53      563.65     30.38 o 
   7  13   4      545.60      484.76     35.20 o 
   8  13   4     1065.38      987.22     53.29 o 
   9  13   4      127.90      138.18     24.76 o 
  10  13   4      389.78      367.67     34.19 o 
  -2  14   4       28.26       17.34     37.79 o 
  -1  14   4      251.67      212.42     29.74 o 
   0  14   4       82.75       49.57     21.93 o 
   1  14   4      124.12      135.38     19.36 o 
   2  14   4      338.33      387.68     28.57 o 
   3  14   4     1887.45     2072.82     74.34 o 
   4  14   4      145.38      176.75     21.24 o 
   5  14   4      623.76      596.17     33.12 o 
   6  14   4      642.18      559.94     32.15 o 
   7  14   4      677.98      653.92     41.90 o 
   8  14   4      438.95      427.54     36.33 o 
   9  14   4      191.96      226.40     29.59 o 
   0  15   4      149.08      161.16     42.11 o 
   1  15   4      221.12      233.20     24.05 o 
   2  15   4      214.92      255.68     24.88 o 
   3  15   4      890.87      940.61     45.18 o 
   4  15   4      507.14      443.50     30.66 o 
   5  15   4      630.09      542.11     33.11 o 
   6  15   4      541.26      480.66     37.52 o 
   7  15   4      651.71      646.51     43.78 o 
   8  15   4      221.65      203.91     39.55 o 
  -6 -13   5       57.32       66.60     21.00 o 
  -5 -13   5       90.36       89.78     22.48 o 
  -4 -13   5       50.55       28.38     18.90 o 
  -3 -13   5       51.59       50.56     19.50 o 
  -2 -13   5       44.60       35.30     20.66 o 
  -1 -13   5     1133.20     1085.30     59.65 o 
   0 -13   5      582.63      647.36     48.22 o 
   1 -13   5      199.71      261.62     29.94 o 
  -8 -12   5      251.69      223.67     31.24 o 
  -7 -12   5        5.07       13.29     17.40 o 
  -6 -12   5      198.23      229.18     27.08 o 
  -5 -12   5        2.40      -18.85     16.84 o 
  -4 -12   5      124.34      108.30     21.70 o 
  -3 -12   5        8.95      -22.51     15.01 o 
  -2 -12   5      370.36      295.40     29.35 o 
  -1 -12   5        7.88        1.49     19.61 o 
   0 -12   5     1666.15     1755.14     79.93 o 
   1 -12   5      343.27      297.64     30.49 o 
   2 -12   5      619.08      663.50     43.79 o 
   3 -12   5       12.85       25.09     29.76 o 
  -8 -11   5       11.85        5.19     17.34 o 
  -7 -11   5      316.89      325.78     46.78 o 
  -6 -11   5      220.48      157.23     32.12 o 
  -5 -11   5     1413.18     1354.35     65.26 o 
  -4 -11   5       62.79       53.43     20.13 o 
  -3 -11   5      195.26      164.97     22.91 o 
  -2 -11   5        0.92      -11.49     14.76 o 
  -1 -11   5     1155.64     1195.75     58.93 o 
   0 -11   5      281.64      284.27     28.06 o 
   1 -11   5      762.45      856.04     48.76 o 
   2 -11   5        1.04        4.99     17.22 o 
   3 -11   5      714.17      760.23     46.44 o 
   4 -11   5      191.79      192.08     25.14 o 
   5 -11   5      153.19      111.54     33.48 o 
  -8 -10   5      485.66      503.55     36.97 o 
  -7 -10   5      694.05      605.32     39.98 o 
  -6 -10   5      446.00      440.39     34.49 o 
  -5 -10   5     1787.57     1684.57    134.76 o 
  -4 -10   5     3391.43     3195.08    121.92 o 
  -3 -10   5      150.14      120.59     20.00 o 
  -2 -10   5      305.46      292.88     34.08 o 
  -1 -10   5      129.13      122.63     19.44 o 
   0 -10   5      668.76      711.51     40.82 o 
   1 -10   5       62.22       44.48     23.53 o 
   2 -10   5      493.34      474.65     34.77 o 
   3 -10   5      674.77      756.29     44.91 o 
   4 -10   5     1068.16     1007.44     63.88 o 
   5 -10   5        3.79        1.12     25.57 o 
   6 -10   5      343.80      367.47     46.42 o 
  -9  -9   5      646.33      563.16     53.54 o 
  -8  -9   5       47.38       64.80     20.03 o 
  -7  -9   5      727.08      677.30     44.95 o 
  -6  -9   5      457.25      411.67     33.00 o 
  -5  -9   5       49.38       32.19     21.13 o 
  -4  -9   5     1481.46     1363.78     61.34 o 
  -3  -9   5      365.06      303.83     30.60 o 
  -2  -9   5      217.74      179.75     21.18 o 
  -1  -9   5     2205.03     2301.40     90.82 o 
   0  -9   5      857.30      945.27     47.19 o 
   1  -9   5        8.22       16.50     13.64 o 
   2  -9   5      455.21      535.72     40.63 o 
   3  -9   5       67.34        8.40     46.86 o 
   4  -9   5     2474.62     2525.84    100.77 o 
   5  -9   5      593.73      656.92     40.99 o 
   6  -9   5      603.20      667.59     61.37 o 
  -9  -8   5      901.81      860.72     66.72 o 
  -8  -8   5      594.31      555.81     51.14 o 
  -7  -8   5     1005.44     1001.81     67.36 o 
  -6  -8   5        1.30        2.10     14.58 o 
  -5  -8   5      252.18      260.82     23.83 o 
  -4  -8   5       83.74       70.08     15.05 o 
  -3  -8   5      821.66      743.74     39.06 o 
  -2  -8   5      922.26      858.71     42.87 o 
  -1  -8   5     2700.11     2685.03    101.18 o 
   0  -8   5       25.47       -4.68     14.71 o 
   1  -8   5      329.77      360.44     25.54 o 
   2  -8   5        7.36      -17.87     12.37 o 
   3  -8   5     1081.11     1116.39     52.67 o 
   4  -8   5      146.93      150.95     21.73 o 
   5  -8   5     1625.64     1704.63     73.14 o 
   6  -8   5       39.04       47.06     24.29 o 
 -11  -7   5        0.47      -53.93     35.96 o 
 -10  -7   5      222.01      237.71     51.14 o 
  -9  -7   5       34.10       55.18     19.60 o 
  -8  -7   5      637.97      624.80     40.31 o 
  -7  -7   5      154.16      158.27     17.54 o 
  -6  -7   5     2749.91     2879.71    158.12 o 
  -5  -7   5       85.21      118.76     14.58 o 
  -4  -7   5      767.51      716.56     30.63 o 
  -3  -7   5      737.04      743.55     30.78 o 
  -2  -7   5     3209.97     2970.89     88.94 o 
  -1  -7   5     1602.44     1388.35     48.37 o 
   0  -7   5     7823.41     8188.07    226.45 o 
   1  -7   5       84.70      104.19     13.39 o 
   2  -7   5     1160.31     1281.02     92.33 o 
   3  -7   5        7.59      -11.78     10.15 o 
   4  -7   5     1863.23     1912.91     62.41 o 
   5  -7   5      434.90      444.52     24.13 o 
   6  -7   5      577.95      610.22     29.74 o 
   7  -7   5      598.59      566.11     52.98 o 
   8  -7   5      783.47      902.27     72.39 o 
   9  -7   5      130.92      193.53     37.08 o 
 -11  -6   5       62.49       62.72     40.83 o 
 -10  -6   5       30.54       10.39     34.68 o 
  -9  -6   5      417.17      453.22     34.77 o 
  -8  -6   5      299.05      277.53     26.90 o 
  -7  -6   5     1168.42     1133.28     44.36 o 
  -6  -6   5     2575.40     2638.70     96.22 o 
  -5  -6   5     5717.65     5730.87    245.92 o 
  -4  -6   5      442.40      433.31     22.62 o 
  -3  -6   5     3159.37     3114.48     92.18 o 
  -2  -6   5     4072.79     3845.86    110.63 o 
  -1  -6   5     2218.27     2095.83     55.24 o 
   0  -6   5     2846.66     2858.56     72.83 o 
   1  -6   5     3537.00     3751.57     93.58 o 
   2  -6   5     1786.10     1708.38     47.40 o 
   3  -6   5     1013.61     1083.18     34.23 o 
   4  -6   5       70.42       57.02     21.36 o 
   5  -6   5      992.04      974.68     33.07 o 
   6  -6   5     1142.43     1127.07     37.52 o 
   7  -6   5      104.65      102.13     20.10 o 
   8  -6   5     1023.71     1028.43     55.66 o 
   9  -6   5      491.15      521.62     39.66 o 
  10  -6   5      153.58      174.51     38.35 o 
 -12  -5   5       66.80      137.99     44.11 o 
 -11  -5   5      179.96      267.04     52.18 o 
 -10  -5   5      196.65      244.10     49.06 o 
  -9  -5   5       52.22       72.96     16.40 o 
  -8  -5   5      219.29      227.71     20.62 o 
  -7  -5   5      176.46      164.07     18.04 o 
  -6  -5   5     2483.53     2394.76     65.28 o 
  -5  -5   5     3438.46     3368.30     87.84 o 
  -4  -5   5     5451.65     5411.00    130.71 o 
  -3  -5   5      205.90      212.48     17.18 o 
  -2  -5   5     7117.68     7355.23    173.23 o 
  -1  -5   5     5955.33     5920.80    141.15 o 
   0  -5   5      865.68      765.36     30.76 o 
   1  -5   5     2654.08     2953.58     84.62 o 
   2  -5   5      277.38      234.36     12.57 o 
   3  -5   5     4637.16     5071.36    123.50 o 
   4  -5   5     3552.96     3897.55     97.94 o 
   5  -5   5      793.70      806.85     28.44 o 
   6  -5   5       41.08       55.55     12.70 o 
   7  -5   5     1000.10      954.56     49.01 o 
   8  -5   5      273.68      284.42     27.12 o 
   9  -5   5      861.67      838.65     49.10 o 
  10  -5   5       77.75       70.11     26.93 o 
 -12  -4   5      300.86      481.90     62.96 o 
 -11  -4   5        2.89        5.12     22.14 o 
 -10  -4   5      388.05      466.43     40.03 o 
  -9  -4   5      676.30      724.44     36.80 o 
  -8  -4   5      634.76      725.69     34.22 o 
  -7  -4   5      101.91       84.75     21.24 o 
  -6  -4   5     1871.63     1966.95     64.34 o 
  -5  -4   5      165.08      153.26     12.09 o 
  -4  -4   5     1842.00     1922.84     51.15 o 
  -3  -4   5      243.01      163.09     10.08 o 
  -2  -4   5     9203.03    10120.92    292.86 o 
  -1  -4   5       29.05       40.79      5.72 o 
   0  -4   5     3229.51     2909.93     71.91 o 
   1  -4   5       12.13       13.65      6.34 o 
   2  -4   5     4898.10     4887.77    117.41 o 
   3  -4   5      630.31      546.27     19.70 o 
   4  -4   5     4770.43     5521.01    133.34 o 
   5  -4   5     1854.06     1972.11     54.36 o 
   6  -4   5     3985.93     4163.74    104.74 o 
   7  -4   5       16.71       25.98     11.64 o 
   8  -4   5      696.67      660.44     39.91 o 
   9  -4   5       73.64       68.95     23.65 o 
  10  -4   5      600.59      631.02     42.64 o 
  11  -4   5       24.89        8.79     22.05 o 
 -12  -3   5       37.46       53.93     37.39 o 
 -11  -3   5      465.42      609.29     46.47 o 
 -10  -3   5       81.48       70.69     24.38 o 
  -9  -3   5     1679.69     1815.01     66.94 o 
  -8  -3   5        9.66       30.94     13.87 o 
  -7  -3   5     1099.60     1096.80     42.69 o 
  -6  -3   5       74.11       78.45     17.89 o 
  -5  -3   5     1652.12     1588.56     44.18 o 
  -4  -3   5      226.53      254.20     20.17 o 
  -3  -3   5      197.69      212.19     10.85 o 
  -2  -3   5        2.51        4.27      5.69 o 
  -1  -3   5    18945.34    19264.25    524.17 o 
   0  -3   5      267.81      258.25     13.82 o 
   1  -3   5     1616.99     1382.99     36.67 o 
   2  -3   5     1343.04     1244.27     40.97 o 
   3  -3   5     1668.57     1627.46     43.43 o 
   4  -3   5      396.75      453.46     35.06 o 
   5  -3   5     4645.72     4897.89    119.37 o 
   6  -3   5      376.43      379.20     17.40 o 
   7  -3   5     1524.01     1563.14     53.41 o 
   8  -3   5        1.14       -2.37     23.69 o 
   9  -3   5      635.00      637.91     40.64 o 
  10  -3   5      281.21      246.43     32.44 o 
  11  -3   5      793.17      832.83     51.70 o 
  12  -3   5      290.05      382.74     50.74 o 
 -12  -2   5      191.90      249.46     47.86 o 
 -11  -2   5      213.84      267.18     32.36 o 
 -10  -2   5      217.74      276.95     32.00 o 
  -9  -2   5       55.06       19.91     16.31 o 
  -8  -2   5     1292.65     1381.49     59.07 o 
  -7  -2   5     1538.01     1548.60     55.27 o 
  -6  -2   5     1288.81     1195.31     43.68 o 
  -5  -2   5       31.08       35.13      7.71 o 
  -4  -2   5     2946.19     2823.28     70.73 o 
  -3  -2   5      617.02      528.68     17.69 o 
  -2  -2   5    10772.12    10734.23    284.47 o 
  -1  -2   5    13847.83    14813.17    542.10 o 
   0  -2   5     8845.81     8637.80    333.19 o 
   1  -2   5     7446.41     7265.14    169.40 o 
   2  -2   5    12176.67    13231.69    403.90 o 
   3  -2   5      221.08      148.54     13.31 o 
   4  -2   5     6172.26     7150.30    168.62 o 
   5  -2   5      246.20      315.15     18.88 o 
   6  -2   5     1159.66     1156.72     34.59 o 
   7  -2   5     2921.64     2757.67    105.08 o 
   8  -2   5      792.00      800.33     33.83 o 
   9  -2   5        9.30      -20.48     43.23 o 
  10  -2   5      172.38      153.98     24.88 o 
  11  -2   5      722.36      772.21     49.53 o 
  12  -2   5      114.31      140.64     26.56 o 
 -12  -1   5       56.22       67.04     38.99 o 
 -11  -1   5      130.30      173.92     29.12 o 
 -10  -1   5      283.77      298.24     50.34 o 
  -9  -1   5       48.91       24.23     14.67 o 
  -8  -1   5     1326.25     1312.33     51.08 o 
  -7  -1   5        8.80       17.70     14.34 o 
  -6  -1   5     6197.62     6091.09    182.21 o 
  -5  -1   5     3918.92     3978.94     97.64 o 
  -4  -1   5     1036.95      995.94     28.89 o 
  -3  -1   5     3095.11     3000.43     73.49 o 
  -2  -1   5      755.19      588.68     18.02 o 
  -1  -1   5    14341.29    13784.63    465.04 o 
   0  -1   5     5399.04     4899.60    312.69 o 
   1  -1   5     7269.93     7206.87    195.06 o 
   2  -1   5    10813.40    11679.83    301.56 o 
   3  -1   5    12818.54    13739.88    346.76 o 
   4  -1   5     2085.18     2027.18     51.65 o 
   5  -1   5       18.54       55.67     26.93 o 
   6  -1   5     1161.34     1206.65     34.89 o 
   7  -1   5       12.06      -30.32     20.22 o 
   8  -1   5     1611.16     1662.41     56.38 o 
   9  -1   5      548.66      536.81     40.19 o 
  10  -1   5      174.39      166.63     25.18 o 
  11  -1   5      205.47      229.37     29.27 o 
  12  -1   5      596.17      652.34     62.08 o 
 -11   0   5      511.17      580.96     45.60 o 
 -10   0   5      242.67      265.88     31.85 o 
  -9   0   5      261.82      317.66     23.87 o 
  -8   0   5      324.11      302.84     24.88 o 
  -7   0   5     2720.67     2625.56     84.76 o 
  -6   0   5      659.98      578.52     27.98 o 
  -5   0   5     4705.68     4193.70    121.81 o 
  -4   0   5     1425.45     1196.60     32.96 o 
  -3   0   5     2843.93     2700.05     66.59 o 
  -2   0   5     3903.55     3607.57    139.76 o 
  -1   0   5     4158.79     3680.43     87.45 o 
   0   0   5      679.00      604.16     28.90 o 
   1   0   5     1134.68      890.13     27.53 o 
   2   0   5    32927.83    36170.44    825.05 o 
   3   0   5    25063.03    26398.60    602.89 o 
   4   0   5      976.79      987.53     50.05 o 
   5   0   5     8302.14     8617.06    201.67 o 
   6   0   5      174.39      151.58      9.95 o 
   7   0   5     6551.02     6621.58    233.06 o 
   8   0   5      140.90      132.09     20.24 o 
   9   0   5     1302.07     1264.72     60.36 o 
  10   0   5      326.49      327.86     30.11 o 
  11   0   5     1197.15     1234.14     72.63 o 
  12   0   5       21.68       49.54     36.48 o 
 -11   1   5        3.15      -11.03     31.28 o 
 -10   1   5     1362.69     1444.86     74.48 o 
  -9   1   5      223.27      224.18     21.24 o 
  -8   1   5     2401.85     2435.21     81.79 o 
  -7   1   5       30.47       -3.72     35.89 o 
  -6   1   5     4842.13     4333.50    170.75 o 
  -5   1   5      475.87      368.87     20.02 o 
  -4   1   5     3479.29     3426.13     99.91 o 
  -3   1   5      216.80      198.79     12.42 o 
  -2   1   5    16548.46    16731.68    489.23 o 
  -1   1   5     1192.24     1100.74     28.90 o 
   0   1   5     4357.12     4421.49    158.54 o 
   1   1   5     1550.87     1819.89    128.96 o 
   2   1   5     1279.63     1049.31     32.01 o 
   3   1   5      152.43      135.84      6.64 o 
   4   1   5    20379.31    20335.30    539.61 o 
   5   1   5     1086.61      911.24     31.97 o 
   6   1   5     3809.55     3720.73    116.34 o 
   7   1   5      256.79      190.90     49.50 o 
   8   1   5      650.62      660.98     29.52 o 
   9   1   5       13.69        1.24     12.23 o 
  10   1   5      294.12      257.51     26.34 o 
  11   1   5       46.07       53.74     36.68 o 
  12   1   5      914.76      996.78     59.06 o 
  13   1   5       46.46       59.79     24.31 o 
 -11   2   5      192.59      161.08     28.69 o 
 -10   2   5       30.67       35.51     31.88 o 
  -9   2   5     1854.60     1816.71     66.94 o 
  -8   2   5      106.10      106.45     16.45 o 
  -7   2   5     1820.94     1728.13     61.78 o 
  -6   2   5     1880.18     1724.71     59.40 o 
  -5   2   5      734.55      723.08     29.81 o 
  -4   2   5      298.38      333.76     17.70 o 
  -3   2   5     1411.38     1268.57     41.63 o 
  -2   2   5    10158.38    10351.47    239.42 o 
  -1   2   5    22469.28    25168.20    808.52 o 
   0   2   5      472.15      540.95     24.61 o 
   1   2   5     2100.78     1980.61     53.16 o 
   2   2   5     1145.55     1029.65     26.95 o 
   3   2   5    11185.26     9952.45    229.94 o 
   4   2   5       44.10       22.60      6.41 o 
   5   2   5     9753.78     9826.03    293.19 o 
   6   2   5     2996.40     2636.12     77.90 o 
   7   2   5     2773.63     2546.20     77.46 o 
   8   2   5       11.60      -17.75     17.29 o 
   9   2   5      635.60      541.98     27.82 o 
  10   2   5      172.01      152.19     23.16 o 
  11   2   5      264.25      278.18     29.91 o 
  12   2   5      618.18      650.02     46.96 o 
  13   2   5      252.19      269.16     33.11 o 
 -11   3   5       41.02       73.30     24.08 o 
 -10   3   5      360.73      312.80     32.79 o 
  -9   3   5      514.47      590.35     60.75 o 
  -8   3   5      510.34      495.91     34.68 o 
  -7   3   5     1793.88     1619.33     59.06 o 
  -6   3   5     2266.07     2114.55     70.74 o 
  -5   3   5     1752.08     1547.38     84.96 o 
  -4   3   5      141.55      132.44     11.76 o 
  -3   3   5     1742.45     1768.80     55.57 o 
  -2   3   5     1468.07     1212.56     46.11 o 
  -1   3   5    29956.73    37633.00   1915.04 o 
   0   3   5    12927.97    16320.88    756.22 o 
   1   3   5      709.86      737.47     30.60 o 
   2   3   5     6535.21     6620.27    237.43 o 
   3   3   5     5173.36     4961.82    116.70 o 
   4   3   5     3478.57     3096.82     87.34 o 
   5   3   5     3146.33     2644.76    104.14 o 
   6   3   5       69.78       30.05     10.58 o 
   7   3   5     5122.28     4927.28    139.45 o 
   8   3   5      621.92      496.72     33.48 o 
   9   3   5      196.69      119.70     23.64 o 
  10   3   5       13.79       11.48     20.03 o 
  11   3   5      133.30       98.61     23.24 o 
  12   3   5        3.99        1.36     21.03 o 
  13   3   5      253.69      259.11     32.71 o 
 -10   4   5      106.51      104.78     23.40 o 
  -9   4   5      366.27      358.58     25.92 o 
  -8   4   5     1181.55     1158.58    110.37 o 
  -7   4   5       30.76       28.51     13.83 o 
  -6   4   5     4230.01     3732.38    166.88 o 
  -5   4   5       18.52        8.13     11.55 o 
  -4   4   5     3276.37     3054.48     92.38 o 
  -3   4   5      641.79      584.32     24.87 o 
  -2   4   5     3402.32     3155.94     77.52 o 
  -1   4   5       19.34       17.47      5.13 o 
   0   4   5     5217.82     6700.53    181.71 o 
   1   4   5      539.19      529.65     16.83 o 
   2   4   5     6777.25     7213.16    168.50 o 
   3   4   5     2523.21     2408.97     59.39 o 
   4   4   5     4364.94     4367.61    103.99 o 
   5   4   5     3160.40     3124.04     89.37 o 
   6   4   5    12147.96    12167.58    327.58 o 
   7   4   5     2074.72     1719.57     55.68 o 
   8   4   5     5680.21     5564.14    225.04 o 
   9   4   5        3.80       47.30     28.85 o 
  10   4   5     2671.30     2578.57     83.42 o 
  11   4   5        2.92        2.43     40.95 o 
  12   4   5      305.07      366.79     34.68 o 
  13   4   5        3.21      -16.33     42.55 o 
 -10   5   5       99.46       82.62     36.72 o 
  -9   5   5      498.70      508.70     31.14 o 
  -8   5   5       16.44       13.43     14.22 o 
  -7   5   5     2572.92     2453.44    141.50 o 
  -6   5   5        5.59      -16.85     12.78 o 
  -5   5   5     7560.11     7413.77    210.00 o 
  -4   5   5        6.64       -9.63     12.82 o 
  -3   5   5     7117.81     7056.87    197.58 o 
  -2   5   5      607.66      708.13     22.83 o 
  -1   5   5    17800.57    23124.97    530.42 o 
   0   5   5     1070.55     1213.12     35.09 o 
   1   5   5     3776.53     5348.17    146.32 o 
   2   5   5      767.08      848.16     24.84 o 
   3   5   5    12040.83    12885.39    297.69 o 
   4   5   5      857.52      950.24     34.80 o 
   5   5   5     4784.82     4321.74    103.79 o 
   6   5   5     2213.54     2104.30     64.64 o 
   7   5   5     4780.38     4416.34    156.04 o 
   8   5   5      216.47      196.46     20.60 o 
   9   5   5     2375.34     2285.48     73.50 o 
  10   5   5      305.50      326.62     23.94 o 
  11   5   5      927.56      920.17     79.82 o 
  12   5   5       14.72       31.79     34.56 o 
  13   5   5      232.77      251.58     30.95 o 
  -9   6   5       93.45      105.37     26.26 o 
  -8   6   5     1497.21     1543.44    116.95 o 
  -7   6   5      136.74      140.27     18.06 o 
  -6   6   5     1937.66     1825.13     64.46 o 
  -5   6   5       34.55       33.59     22.98 o 
  -4   6   5     2034.57     2091.32     68.48 o 
  -3   6   5     1448.35     1422.30     49.42 o 
  -2   6   5     6832.40     7714.84    183.16 o 
  -1   6   5      193.70      176.49     10.61 o 
   0   6   5      864.50     1196.81     33.43 o 
   1   6   5     2029.21     2818.80     70.03 o 
   2   6   5     2223.09     2847.25     70.67 o 
   3   6   5      415.98      424.19     17.80 o 
   4   6   5     3998.23     3791.22     92.08 o 
   5   6   5       17.60        0.30      6.36 o 
   6   6   5     8986.90     8599.33    234.20 o 
   7   6   5      499.32      387.83     29.11 o 
   8   6   5     1379.03     1341.38     46.82 o 
   9   6   5       77.12       80.21     13.48 o 
  10   6   5      612.70      631.63     30.99 o 
  11   6   5     1089.04     1071.13     49.29 o 
  12   6   5      370.93      402.46     35.62 o 
  13   6   5       96.18      117.85     26.00 o 
  -9   7   5      332.58      307.18     67.00 o 
  -8   7   5      130.79      117.32     22.49 o 
  -7   7   5      439.51      388.25     31.58 o 
  -6   7   5      740.70      602.00     37.36 o 
  -5   7   5     1015.63      848.90     44.55 o 
  -4   7   5      947.71      891.71     36.50 o 
  -3   7   5      629.60      560.25     26.66 o 
  -2   7   5     8242.35     9417.25    222.19 o 
  -1   7   5     4962.41     6357.53    152.69 o 
   0   7   5     6265.57     8781.30    237.79 o 
   1   7   5      670.44      946.65     34.23 o 
   2   7   5     3037.29     3928.50    111.22 o 
   3   7   5     8347.10    10510.07    281.66 o 
   4   7   5     2234.32     2217.44     57.36 o 
   5   7   5     1394.48     1311.09     36.77 o 
   6   7   5     2367.59     2177.24     56.88 o 
   7   7   5     1935.96     1637.43     54.21 o 
   8   7   5       17.20      -21.90     20.30 o 
   9   7   5      526.75      517.03     26.73 o 
  10   7   5      227.09      250.37     20.37 o 
  11   7   5        1.39       33.56     73.99 o 
  12   7   5      602.47      695.66     45.26 o 
  13   7   5       26.95       41.34     28.96 o 
  -8   8   5       64.37       82.96     21.46 o 
  -7   8   5     1176.83     1049.65     55.99 o 
  -6   8   5      191.57      151.91     22.74 o 
  -5   8   5      503.13      482.49     54.81 o 
  -4   8   5      349.54      345.96     27.17 o 
  -3   8   5     5158.50     5337.43    189.16 o 
  -2   8   5        3.13      -12.37     30.92 o 
  -1   8   5     5384.09     6735.02    186.43 o 
   0   8   5       68.51       74.44     12.38 o 
   1   8   5     5576.24     7288.74    200.32 o 
   2   8   5      194.80      187.73     15.33 o 
   3   8   5     1226.32     1424.15     47.87 o 
   4   8   5     1209.05     1109.42     39.00 o 
   5   8   5      662.26      637.33     26.14 o 
   6   8   5        8.97        8.92      8.27 o 
   7   8   5     4551.44     4055.71    143.14 o 
   8   8   5      800.83      680.77     45.65 o 
   9   8   5     1910.48     1927.82     64.61 o 
  10   8   5        3.80       55.96     18.95 o 
  11   8   5     1299.08     1419.65     74.72 o 
  12   8   5       16.37        5.59     36.36 o 
  13   8   5      338.39      335.19     49.30 o 
  -7   9   5        6.09       10.80     18.54 o 
  -6   9   5     1670.75     1460.64     69.68 o 
  -5   9   5      116.81       63.82     28.29 o 
  -4   9   5      789.99      697.49     40.91 o 
  -3   9   5      166.47      174.96     22.27 o 
  -2   9   5     6111.09     6716.21    288.65 o 
  -1   9   5      568.55      537.77     26.70 o 
   0   9   5     2582.16     3159.10     95.06 o 
   1   9   5      755.41      941.73     37.02 o 
   2   9   5     5529.26     6925.78    276.88 o 
   3   9   5      102.86       94.01     15.06 o 
   4   9   5     1893.93     2135.49     67.30 o 
   5   9   5      582.84      561.25     26.18 o 
   6   9   5      930.13      834.83     32.45 o 
   7   9   5      513.02      460.99     37.71 o 
   8   9   5     2620.39     2378.26     92.45 o 
   9   9   5      196.16      180.76     22.87 o 
  10   9   5     1031.04      973.54     49.58 o 
  12   9   5      601.07      659.77     79.06 o 
  13   9   5       46.59       59.69     33.80 o 
  -7  10   5      423.23      356.13     45.15 o 
  -6  10   5      196.92      157.03     24.66 o 
  -5  10   5      780.72      648.63     42.05 o 
  -4  10   5        6.44       -3.69     15.17 o 
  -3  10   5     2816.94     2821.26    112.38 o 
  -2  10   5      432.84      472.99     48.34 o 
  -1  10   5     6374.23     7012.59    354.41 o 
   0  10   5        5.83        2.26     12.39 o 
   1  10   5     1092.63     1381.63     50.58 o 
   2  10   5     6170.57     7848.43    217.97 o 
   3  10   5     1558.70     1956.23     65.30 o 
   4  10   5       55.27       77.27     21.38 o 
   5  10   5      800.02      697.12     30.84 o 
   6  10   5      711.24      681.49     29.99 o 
   7  10   5      970.53      864.10     60.93 o 
   8  10   5       78.53       80.28     18.39 o 
   9  10   5      703.61      623.56     37.72 o 
  10  10   5      185.52      237.55     24.95 o 
  11  10   5     1051.40     1079.50     55.87 o 
  12  10   5       45.71      121.34     24.75 o 
  -6  11   5      354.09      282.54     42.91 o 
  -5  11   5      281.35      224.08     27.79 o 
  -4  11   5      132.02      104.71     21.57 o 
  -3  11   5      181.46      188.48     33.12 o 
  -2  11   5     1567.18     1625.33     74.94 o 
  -1  11   5     1371.72     1556.89     71.91 o 
   0  11   5     1348.60     1463.73     54.44 o 
   1  11   5     1884.77     2191.98     73.34 o 
   2  11   5     1656.52     1930.89     66.44 o 
   3  11   5     3830.16     4646.37    136.62 o 
   4  11   5     2065.18     2248.12     73.85 o 
   5  11   5     3428.30     3540.93    106.84 o 
   6  11   5      393.67      314.72     22.24 o 
   7  11   5      342.13      280.26     27.77 o 
   8  11   5      702.63      652.38     38.85 o 
   9  11   5       36.52       43.91     16.55 o 
  10  11   5       34.76       62.00     18.02 o 
  11  11   5      243.78      274.72     28.33 o 
  12  11   5      263.63      306.62     31.63 o 
  -4  12   5      229.39      182.39     33.12 o 
  -3  12   5        5.71       15.27     19.82 o 
  -2  12   5     1825.12     1924.76     93.77 o 
  -1  12   5      356.60      350.69     33.75 o 
   0  12   5     1121.86     1184.49     48.89 o 
   1  12   5      793.86      907.18     41.01 o 
   2  12   5     3143.03     3521.71    109.14 o 
   3  12   5      119.62      117.16     24.38 o 
   4  12   5     1180.85     1217.62     47.86 o 
   5  12   5        0.86      -19.75     14.22 o 
   6  12   5     1333.64     1215.61     57.50 o 
   7  12   5      223.37      205.30     26.13 o 
   8  12   5       92.77       69.44     18.62 o 
   9  12   5       56.21       31.95     17.64 o 
  10  12   5      133.23       96.89     21.07 o 
  11  12   5        2.80        5.60     19.58 o 
  -3  13   5      406.89      384.24     35.68 o 
  -2  13   5       26.30        7.85     19.83 o 
  -1  13   5     1079.83     1217.20     64.64 o 
   0  13   5       15.94      -18.77     19.90 o 
   1  13   5     1325.65     1475.51     57.36 o 
   2  13   5      288.57      290.47     25.45 o 
   3  13   5     1819.38     2084.56     72.82 o 
   4  13   5      151.91      114.19     17.43 o 
   5  13   5      528.33      515.72     29.22 o 
   6  13   5      524.83      492.84     34.85 o 
   7  13   5      889.09      793.95     45.86 o 
   8  13   5       37.31       34.38     23.97 o 
   9  13   5      368.81      330.14     31.12 o 
  10  13   5       26.72       73.62     22.91 o 
  11  13   5      270.91      289.28     35.80 o 
  -2  14   5      524.70      524.96     60.89 o 
  -1  14   5        2.00      -23.29     20.15 o 
   0  14   5      278.62      269.67     31.52 o 
   1  14   5      110.18      109.42     19.14 o 
   2  14   5     1566.96     1822.76     67.67 o 
   3  14   5       46.25       46.72     19.17 o 
   4  14   5      688.00      716.23     43.06 o 
   5  14   5      249.40      239.43     22.52 o 
   6  14   5      617.96      518.25     37.45 o 
   7  14   5      601.69      517.43     37.80 o 
   8  14   5      187.94      166.36     25.99 o 
   9  14   5      322.99      317.02     43.35 o 
  10  14   5      192.31      212.14     40.51 o 
   0  15   5      251.38      223.17     45.86 o 
   1  15   5      116.64      117.82     27.01 o 
   2  15   5      485.55      545.08     36.05 o 
   3  15   5      794.24      868.57     43.38 o 
   4  15   5      240.17      257.27     25.30 o 
   5  15   5      305.52      268.58     24.89 o 
   6  15   5      668.41      619.33     42.52 o 
   7  15   5      326.11      296.69     31.52 o 
   8  15   5      146.53      101.88     33.40 o 
  -4 -13   6       88.22       74.80     22.09 o 
  -3 -13   6      136.41      122.94     24.10 o 
  -2 -13   6      422.10      392.08     34.84 o 
  -1 -13   6      252.95      225.86     43.55 o 
   0 -13   6      426.41      346.94     44.11 o 
  -7 -12   6       51.05       23.86     18.38 o 
  -6 -12   6       19.76       25.11     18.21 o 
  -5 -12   6      248.41      194.17     25.64 o 
  -4 -12   6       40.02       16.50     17.67 o 
  -3 -12   6      140.52      121.11     22.95 o 
  -2 -12   6        6.76      -10.90     17.57 o 
  -1 -12   6     1795.01     1766.70     80.25 o 
   0 -12   6       16.21       44.27     20.06 o 
   1 -12   6      471.75      469.56     37.18 o 
   2 -12   6       15.65       19.76     19.65 o 
   3 -12   6      615.40      689.15     73.07 o 
  -8 -11   6      196.56      247.53     27.42 o 
  -7 -11   6      167.63      149.85     23.00 o 
  -6 -11   6      212.88      202.18     25.51 o 
  -5 -11   6       23.78       28.23     18.33 o 
  -4 -11   6      662.31      609.76     40.47 o 
  -3 -11   6        6.54      -21.16     16.17 o 
  -2 -11   6      524.24      490.36     35.74 o 
  -1 -11   6      115.34      116.16     22.02 o 
   0 -11   6     2089.50     2087.61     89.07 o 
   1 -11   6        6.29      -18.66     16.51 o 
   2 -11   6      993.29     1102.90     57.97 o 
   3 -11   6      211.80      253.89     33.24 o 
   4 -11   6       69.28       92.53     20.39 o 
   5 -11   6       23.38        9.51     24.85 o 
  -9 -10   6      139.44      167.80     34.28 o 
  -8 -10   6      175.02      192.25     39.47 o 
  -7 -10   6      232.02      212.91     25.69 o 
  -6 -10   6      753.74      683.69     99.88 o 
  -5 -10   6     1302.98     1291.04    108.39 o 
  -4 -10   6      515.78      487.72     35.18 o 
  -3 -10   6      836.31      775.95     51.74 o 
  -2 -10   6       39.67       14.10     19.06 o 
  -1 -10   6     1151.89     1036.23     52.01 o 
   0 -10   6      284.78      266.39     26.22 o 
   1 -10   6      713.35      721.08     42.74 o 
   2 -10   6      474.72      472.17     34.57 o 
   3 -10   6      845.48      848.63     48.33 o 
   4 -10   6      262.56      277.63     28.55 o 
   5 -10   6      193.46      223.94     25.90 o 
   6 -10   6       69.07       40.59     26.85 o 
  -9  -9   6      217.60      210.07     35.88 o 
  -8  -9   6      183.41      161.40     33.64 o 
  -7  -9   6      694.20      633.82     73.39 o 
  -6  -9   6      112.93      112.54     21.76 o 
  -5  -9   6     1003.55      965.41    111.90 o 
  -4  -9   6      103.22       84.07     19.15 o 
  -3  -9   6      993.01      971.02     48.71 o 
  -2  -9   6      611.67      571.53     35.08 o 
  -1  -9   6      186.34      156.57     20.08 o 
   0  -9   6      967.27      988.86     48.95 o 
   1  -9   6     1177.93     1129.52     54.11 o 
   2  -9   6       18.08       -8.73     29.24 o 
   3  -9   6     2299.49     2445.46     97.94 o 
   4  -9   6      573.71      502.78     36.37 o 
   5  -9   6      838.17      799.48     46.51 o 
   6  -9   6      248.74      256.89     39.71 o 
  -9  -8   6      233.77      218.69     37.39 o 
  -8  -8   6      290.85      350.14     43.15 o 
  -7  -8   6      249.76      267.65     46.66 o 
  -6  -8   6     1760.39     1563.49    149.30 o 
  -5  -8   6      147.25      130.27     29.36 o 
  -4  -8   6      422.02      412.96     29.34 o 
  -3  -8   6       60.97       28.42     15.07 o 
  -2  -8   6     1516.16     1378.99     68.60 o 
  -1  -8   6      507.07      438.27     29.34 o 
   0  -8   6      970.83     1012.56     48.19 o 
   1  -8   6      107.96      130.18     24.97 o 
   2  -8   6      861.03      877.29     44.33 o 
   3  -8   6       77.29       37.70     16.52 o 
   4  -8   6     3291.92     3427.42    128.04 o 
   5  -8   6      119.47      107.16     21.46 o 
   6  -8   6      717.95      724.64     61.29 o 
 -11  -7   6      125.62      154.93     48.98 o 
 -10  -7   6       13.23       16.06     35.72 o 
  -9  -7   6      887.72      908.14    129.16 o 
  -8  -7   6        0.09      -21.21     16.67 o 
  -7  -7   6     1028.60     1075.42     63.03 o 
  -6  -7   6       25.56       18.40     12.93 o 
  -5  -7   6      290.28      260.89     19.07 o 
  -4  -7   6      107.81       98.91     12.77 o 
  -3  -7   6      574.31      546.79     26.15 o 
  -2  -7   6     1715.52     1541.81     52.04 o 
  -1  -7   6     2923.27     2617.27     88.68 o 
   0  -7   6      501.50      451.11     24.69 o 
   1  -7   6     4345.30     4602.17    133.22 o 
   2  -7   6      470.97      419.22     27.84 o 
   3  -7   6     1321.99     1393.58     61.69 o 
   4  -7   6        4.08        3.64     13.74 o 
   5  -7   6     2501.32     2427.72     94.69 o 
   6  -7   6      361.59      323.64     25.97 o 
 -11  -6   6        6.66      -43.47     40.11 o 
 -10  -6   6      320.93      415.50     59.37 o 
  -9  -6   6       47.09       57.55     20.59 o 
  -8  -6   6       35.87       42.95     17.53 o 
  -7  -6   6      404.21      361.92     29.84 o 
  -6  -6   6     3038.57     3113.11    135.96 o 
  -5  -6   6     1620.24     1549.21     70.99 o 
  -4  -6   6      459.07      448.14     22.97 o 
  -3  -6   6     1611.68     1654.86     54.82 o 
  -2  -6   6     1747.21     1516.24     50.31 o 
  -1  -6   6     2710.23     2527.87     77.61 o 
   0  -6   6     3822.53     3622.04    159.27 o 
   1  -6   6      740.00      778.07     31.69 o 
   2  -6   6     1628.11     1567.27     62.97 o 
   3  -6   6       12.12      -12.33     14.96 o 
   4  -6   6     2562.51     2451.37    103.75 o 
   5  -6   6      258.58      252.19     16.38 o 
   6  -6   6      139.17      158.63     13.70 o 
   7  -6   6     1223.97     1291.60     62.75 o 
   8  -6   6      896.50      955.12     55.11 o 
   9  -6   6      576.08      594.05     42.04 o 
 -11  -5   6      123.72      165.48     47.38 o 
 -10  -5   6       85.03       83.50     36.36 o 
  -9  -5   6      861.45      836.72     69.56 o 
  -8  -5   6      208.32      223.33     24.97 o 
  -7  -5   6      720.66      676.77     67.96 o 
  -6  -5   6     5511.37     5859.96    315.42 o 
  -5  -5   6     3300.24     3270.29    110.22 o 
  -4  -5   6     2431.43     2378.22     73.54 o 
  -3  -5   6     1018.51      919.29     49.08 o 
  -2  -5   6     5970.20     6241.87    173.40 o 
  -1  -5   6     1765.10     1689.14     54.38 o 
   0  -5   6      791.58      719.31     28.70 o 
   1  -5   6     1108.51     1066.07     47.20 o 
   2  -5   6     5058.50     5063.46    157.22 o 
   3  -5   6       51.89       42.58      9.69 o 
   4  -5   6      343.36      329.44     17.15 o 
   5  -5   6     1603.55     1495.47     66.87 o 
   6  -5   6     1414.07     1445.35     44.46 o 
   7  -5   6       79.84       63.73     14.37 o 
   8  -5   6     2044.53     2104.51    134.84 o 
   9  -5   6      125.00      157.68     25.18 o 
  10  -5   6      316.39      319.57     36.60 o 
 -11  -4   6      362.90      430.28     63.92 o 
 -10  -4   6       91.75       85.50     39.87 o 
  -9  -4   6      437.90      465.66     36.49 o 
  -8  -4   6      466.56      466.05     28.73 o 
  -7  -4   6      829.25      814.18     54.38 o 
  -6  -4   6      953.95      919.43     31.85 o 
  -5  -4   6     8036.98     8096.29    358.80 o 
  -4  -4   6      732.17      784.13     25.91 o 
  -3  -4   6     1342.61     1227.25     34.89 o 
  -2  -4   6      338.16      297.06     12.74 o 
  -1  -4   6     5696.23     5447.19    179.29 o 
   0  -4   6      214.47      223.66     20.70 o 
   1  -4   6     2733.85     2628.53     66.46 o 
   2  -4   6      129.90       86.30      7.94 o 
   3  -4   6     2415.00     2365.45     61.42 o 
   4  -4   6     1550.94     1677.63     53.52 o 
   5  -4   6     2143.84     2213.18     90.13 o 
   6  -4   6      658.56      584.77     23.93 o 
   7  -4   6     2656.67     2684.16     84.32 o 
   8  -4   6      229.73      211.09     24.41 o 
   9  -4   6      844.99      852.74     49.16 o 
  10  -4   6        0.04        8.58     17.76 o 
  11  -4   6      564.74      543.86     41.77 o 
 -11  -3   6       30.50       48.05     25.03 o 
 -10  -3   6      554.16      672.16    123.29 o 
  -9  -3   6      213.58      191.31     30.95 o 
  -8  -3   6     1281.95     1352.57     52.69 o 
  -7  -3   6       58.02       31.93     12.50 o 
  -6  -3   6     1811.32     1816.81    101.67 o 
  -5  -3   6       30.60       39.24      9.24 o 
  -4  -3   6     2477.34     2415.30     62.49 o 
  -3  -3   6      413.02      340.80     14.12 o 
  -2  -3   6     3159.88     3183.41     78.08 o 
  -1  -3   6      713.29      719.63     44.75 o 
   0  -3   6     4499.06     4228.31    182.74 o 
   1  -3   6     1921.26     1826.21     47.08 o 
   2  -3   6      486.89      312.00     12.90 o 
   3  -3   6     4120.23     4097.72     99.68 o 
   4  -3   6     3913.29     4133.55    179.50 o 
   5  -3   6      441.49      438.45     19.51 o 
   6  -3   6     4670.19     4892.90    120.96 o 
   7  -3   6      352.61      345.38     21.80 o 
   8  -3   6     1192.92     1114.90     46.09 o 
   9  -3   6       35.46       37.44     32.08 o 
  10  -3   6      141.74      164.51     26.85 o 
  11  -3   6      383.13      426.60     36.90 o 
 -11  -2   6      233.59      271.16     34.00 o 
 -10  -2   6      240.96      237.28     31.19 o 
  -9  -2   6      196.46      245.04     21.93 o 
  -8  -2   6        3.36       -8.72     16.46 o 
  -7  -2   6     1473.63     1525.23     54.91 o 
  -6  -2   6       11.36      -11.57     10.19 o 
  -5  -2   6     3305.90     3265.32    106.10 o 
  -4  -2   6     1550.87     1458.99     40.15 o 
  -3  -2   6     3941.92     4218.47    102.15 o 
  -2  -2   6     2537.32     2586.85     64.17 o 
  -1  -2   6    15276.74    14715.81    806.98 o 
   0  -2   6     8495.53     8878.31    435.93 o 
   1  -2   6     4336.55     3915.60    110.01 o 
   2  -2   6      625.39      512.66     20.91 o 
   3  -2   6     7009.00     7200.79    267.09 o 
   4  -2   6      175.52      179.71     18.64 o 
   5  -2   6     1616.55     1692.39     46.05 o 
   6  -2   6      851.64      824.73     27.30 o 
   7  -2   6     2822.18     2842.57     87.31 o 
   8  -2   6      576.47      591.55     28.67 o 
   9  -2   6      963.13      898.84     48.93 o 
  10  -2   6       11.56      -21.95     22.53 o 
  11  -2   6       14.65       32.49     26.37 o 
  12  -2   6      478.49      546.21     42.22 o 
 -11  -1   6      208.44      238.84     33.01 o 
 -10  -1   6      162.63      198.55     37.35 o 
  -9  -1   6       52.64       36.30     15.20 o 
  -8  -1   6      781.14      827.95     37.63 o 
  -7  -1   6     1056.98     1062.40     43.03 o 
  -6  -1   6      907.16      790.52     33.04 o 
  -5  -1   6      689.59      568.68     29.70 o 
  -4  -1   6     2187.86     1970.24     51.48 o 
  -3  -1   6     4503.28     4432.82    106.58 o 
  -2  -1   6     2868.13     2761.24     67.77 o 
  -1  -1   6     9405.66     9847.24    228.47 o 
   0  -1   6    13244.52    13309.31    628.48 o 
   1  -1   6    15076.69    15292.14    417.58 o 
   2  -1   6     1214.25     1020.40     43.69 o 
   3  -1   6     4003.89     3864.45    131.76 o 
   4  -1   6       41.29       46.59      6.85 o 
   5  -1   6       59.88       81.20      7.62 o 
   6  -1   6      191.57      197.40     14.45 o 
   7  -1   6     3777.66     3559.95    163.28 o 
   8  -1   6      195.34      231.74     18.02 o 
   9  -1   6      633.33      642.48     39.97 o 
  10  -1   6      488.35      460.02     35.20 o 
  11  -1   6      287.42      263.06     30.20 o 
  12  -1   6       64.84       96.85     37.11 o 
 -11   0   6       53.80       56.16     31.32 o 
 -10   0   6      567.85      635.17     45.89 o 
  -9   0   6       25.37       -8.39     13.34 o 
  -8   0   6      228.13      264.86     26.46 o 
  -7   0   6      559.06      584.56     40.06 o 
  -6   0   6     2283.15     2174.39     71.13 o 
  -5   0   6     1645.41     1498.34     96.58 o 
  -4   0   6     3598.20     3506.40     86.26 o 
  -3   0   6     2282.98     2242.91     56.75 o 
  -2   0   6    10583.68    10360.99    347.40 o 
  -1   0   6    13694.33    13884.22    364.28 o 
   0   0   6    23379.61    23918.59    693.93 o 
   1   0   6     1403.17     1423.49     67.55 o 
   2   0   6     9738.37     9082.76    210.06 o 
   3   0   6      114.79      155.33     20.55 o 
   4   0   6     1760.08     1578.66     41.24 o 
   5   0   6       18.37       15.46      5.72 o 
   6   0   6     1242.95     1255.42     42.84 o 
   7   0   6      792.42      833.54     39.67 o 
   8   0   6     3342.90     3412.59    173.19 o 
   9   0   6        1.83       -0.52     22.41 o 
  10   0   6      642.32      631.01     41.43 o 
  11   0   6      342.81      360.81     35.47 o 
  12   0   6      710.46      757.81     50.43 o 
  13   0   6       12.90       24.93     28.92 o 
 -11   1   6      579.72      700.68     51.69 o 
 -10   1   6        0.15       15.63     20.54 o 
  -9   1   6      595.86      589.63     32.57 o 
  -8   1   6        7.02        6.48     12.30 o 
  -7   1   6     5503.09     5322.49    157.54 o 
  -6   1   6        7.07       -4.90     27.30 o 
  -5   1   6     1702.53     1625.57    106.61 o 
  -4   1   6      102.87       74.81     10.76 o 
  -3   1   6     1577.74     1402.88     37.55 o 
  -2   1   6      852.21      816.93     23.59 o 
  -1   1   6     5355.98     5108.50    120.54 o 
   0   1   6      393.88      424.53     27.04 o 
   1   1   6    13981.74    14659.95    549.02 o 
   2   1   6     7943.64     7446.49    285.60 o 
   3   1   6    14270.00    13731.16    315.23 o 
   4   1   6      226.54      178.73     14.99 o 
   5   1   6     7695.82     7548.15    312.66 o 
   6   1   6     1302.08     1282.97     43.35 o 
   7   1   6     1942.81     1850.55     59.47 o 
   8   1   6      271.42      254.42     29.08 o 
   9   1   6      627.34      609.45     29.05 o 
  10   1   6        7.32       16.16     15.78 o 
  11   1   6     1180.39     1129.54     60.59 o 
  12   1   6        0.65       11.26     73.35 o 
  13   1   6      339.53      368.91     37.83 o 
 -11   2   6       65.15       85.05     27.37 o 
 -10   2   6      921.45      983.77     59.75 o 
  -9   2   6       59.26       55.26     24.43 o 
  -8   2   6      409.23      441.71     27.27 o 
  -7   2   6      623.84      564.44     30.63 o 
  -6   2   6     3402.85     3174.50     98.53 o 
  -5   2   6      644.39      544.75     25.82 o 
  -4   2   6      208.67      184.06     14.06 o 
  -3   2   6       40.35        7.51     12.15 o 
  -2   2   6     8614.55     8559.60    199.43 o 
  -1   2   6     3719.16     4005.98    116.76 o 
   0   2   6    14580.20    15519.48    430.76 o 
   1   2   6     6374.01     6665.90    168.14 o 
   2   2   6     8413.34     8378.55    194.45 o 
   3   2   6     6836.48     6797.12    158.84 o 
   4   2   6    16245.96    16021.87    426.50 o 
   5   2   6     1203.32      976.32     33.56 o 
   6   2   6     5842.91     5798.82    283.67 o 
   7   2   6      419.98      349.95     19.90 o 
   8   2   6     1961.81     1910.92     62.66 o 
   9   2   6      175.69      185.63     22.32 o 
  10   2   6      102.36       92.77     14.54 o 
  11   2   6      223.60      222.63     27.20 o 
  12   2   6      725.01      800.34     52.53 o 
  13   2   6      363.38      445.19     40.59 o 
 -10   3   6       95.82      113.36     25.98 o 
  -9   3   6      457.99      461.80     30.65 o 
  -8   3   6      591.73      584.81     31.79 o 
  -7   3   6     1297.78     1245.46     56.29 o 
  -6   3   6     1125.40     1035.71     42.22 o 
  -5   3   6      727.19      689.54     30.61 o 
  -4   3   6       44.07       65.79     12.83 o 
  -3   3   6      261.99      221.52     14.32 o 
  -2   3   6      776.76      571.04     22.88 o 
  -1   3   6     4415.29     4702.83    173.95 o 
   0   3   6       24.92       43.10     11.91 o 
   1   3   6    10264.08    11130.17    257.19 o 
   2   3   6     5215.72     5034.75    137.64 o 
   3   3   6     4372.35     3979.26     94.97 o 
   4   3   6       86.20       51.50      7.28 o 
   5   3   6     2926.72     2646.71     77.18 o 
   6   3   6     8745.80     8081.62    336.13 o 
   7   3   6      372.07      320.25     21.28 o 
   8   3   6      704.63      693.78     30.94 o 
   9   3   6       10.04      -22.59     15.06 o 
  10   3   6      554.56      538.18     29.52 o 
  11   3   6       52.22       40.07     20.59 o 
  12   3   6      413.58      477.04     39.57 o 
  13   3   6       37.52       43.74     31.12 o 
 -10   4   6      113.27      126.16     25.24 o 
  -9   4   6      290.24      293.49     33.99 o 
  -8   4   6        5.63      -12.66     13.10 o 
  -7   4   6     1133.91      954.66     52.25 o 
  -6   4   6      310.72      281.08     21.96 o 
  -5   4   6     4570.40     4384.36    130.26 o 
  -4   4   6       89.69       71.15     15.60 o 
  -3   4   6      746.49      757.77     42.48 o 
  -2   4   6     2540.74     2752.63     79.91 o 
  -1   4   6     3693.90     4078.78    132.72 o 
   0   4   6     1588.41     1863.89     89.69 o 
   1   4   6     8966.27    10646.54    250.68 o 
   2   4   6     1533.25     1474.24     50.95 o 
   3   4   6    14408.43    14677.75    337.95 o 
   4   4   6     5241.19     5106.60    129.30 o 
   5   4   6     3688.14     3267.31     93.51 o 
   6   4   6      832.48      658.38     37.34 o 
   7   4   6     4632.25     4208.86    240.62 o 
   8   4   6        0.23       11.64     32.48 o 
   9   4   6      892.45      910.67     38.22 o 
  10   4   6       87.75       91.87     39.60 o 
  11   4   6      649.74      619.93     42.53 o 
  12   4   6      214.79      208.53     29.10 o 
  13   4   6      170.53      212.88     30.51 o 
 -10   5   6      162.50      172.27     40.91 o 
  -9   5   6       63.53       70.40     16.53 o 
  -8   5   6     1125.33     1093.53     75.66 o 
  -7   5   6      129.76      112.36     16.67 o 
  -6   5   6     4867.37     4637.06    161.33 o 
  -5   5   6       89.75       73.55     19.31 o 
  -4   5   6     2050.71     2099.08     68.49 o 
  -3   5   6      112.66      139.00     16.60 o 
  -2   5   6     4181.39     4517.04    125.79 o 
  -1   5   6      646.76      791.75     34.05 o 
   0   5   6     2904.88     3406.55     83.39 o 
   1   5   6       79.46      125.19     10.15 o 
   2   5   6     5939.73     6858.17    191.38 o 
   3   5   6      120.45      155.84     10.04 o 
   4   5   6     3183.42     3089.43     94.25 o 
   5   5   6       20.02       16.50      9.39 o 
   6   5   6     4730.63     4604.22    129.97 o 
   7   5   6     2798.38     2427.65     74.47 o 
   8   5   6     2670.86     2559.62     79.13 o 
   9   5   6      676.17      604.62     29.69 o 
  10   5   6      544.83      542.87     29.47 o 
  11   5   6      300.47      299.68     24.42 o 
  12   5   6      781.09      796.85     51.03 o 
  13   5   6       26.38       32.72     23.77 o 
  -9   6   6      438.75      416.28     35.95 o 
  -8   6   6        0.65        2.28     14.82 o 
  -7   6   6     1565.77     1570.36    120.96 o 
  -6   6   6      332.40      294.74     23.16 o 
  -5   6   6     3143.63     2985.28     94.67 o 
  -4   6   6      899.30      819.19     35.28 o 
  -3   6   6     4498.83     4499.42    131.34 o 
  -2   6   6      126.14      149.86     20.93 o 
  -1   6   6     2741.94     3130.82     78.53 o 
   0   6   6     1960.80     2346.91     63.65 o 
   1   6   6       30.53       46.70      6.36 o 
   2   6   6     3927.59     4882.38    141.59 o 
   3   6   6     4795.44     5487.25    131.02 o 
   4   6   6      942.77      823.76     25.32 o 
   5   6   6    10639.87    10781.76    262.42 o 
   6   6   6     3358.60     2965.46     87.57 o 
   7   6   6     6596.82     6126.97    171.29 o 
   8   6   6     1168.90      956.28     39.25 o 
   9   6   6      242.42      236.68     18.40 o 
  10   6   6      576.93      587.01     30.28 o 
  11   6   6      815.09      813.51     38.39 o 
  12   6   6      240.80      267.43     32.32 o 
  13   6   6      284.92      268.84     32.46 o 
  -9   7   6        6.21       15.34     24.77 o 
  -8   7   6     1019.13      947.78     69.40 o 
  -7   7   6      516.65      508.86     37.47 o 
  -6   7   6      961.00      887.43     74.99 o 
  -5   7   6      878.01      728.59     42.95 o 
  -4   7   6      401.68      348.22     23.34 o 
  -3   7   6     3377.46     3522.90    106.54 o 
  -2   7   6     1376.51     1427.57     49.59 o 
  -1   7   6      822.47      905.78     28.79 o 
   0   7   6     1136.58     1514.99     42.27 o 
   1   7   6     2911.32     3728.97     91.98 o 
   2   7   6      122.06      111.84     11.17 o 
   3   7   6      665.08      674.65     22.79 o 
   4   7   6     5190.00     5690.88    136.63 o 
   5   7   6     1918.01     1750.40     47.18 o 
   6   7   6     2913.93     2584.14     77.63 o 
   7   7   6     1083.49     1015.43     38.14 o 
   8   7   6     3479.98     3309.80     99.44 o 
   9   7   6       53.75       17.87     15.58 o 
  10   7   6       29.47       14.64     12.31 o 
  11   7   6      958.28      952.08     42.06 o 
  12   7   6        1.37       24.66     22.05 o 
  13   7   6      202.05      220.38     30.05 o 
  -8   8   6      126.14      109.95     23.02 o 
  -7   8   6      522.60      441.11     35.83 o 
  -6   8   6      673.99      635.31     40.56 o 
  -5   8   6       87.74       69.47     17.37 o 
  -4   8   6      602.79      557.49     35.48 o 
  -3   8   6      149.96      156.83     20.65 o 
  -2   8   6     5296.23     6242.65    218.02 o 
  -1   8   6     1211.63     1364.37     47.10 o 
   0   8   6     3317.41     4416.71    126.19 o 
   1   8   6       61.67       74.50     12.29 o 
   2   8   6     3588.44     4444.15    176.72 o 
   3   8   6     2286.91     2517.09     76.09 o 
   4   8   6      586.61      689.41     27.75 o 
   5   8   6       14.33        3.44     10.79 o 
   6   8   6     1737.19     1671.96     66.61 o 
   7   8   6      592.21      475.61     47.30 o 
   8   8   6     4423.04     4120.88    121.15 o 
   9   8   6        0.79       29.02     35.12 o 
  10   8   6      550.41      533.26     28.46 o 
  11   8   6       67.51       99.61     29.58 o 
  12   8   6      492.69      495.56     30.91 o 
  13   8   6       30.90       41.47     32.84 o 
  -7   9   6     1059.40      941.44    110.51 o 
  -6   9   6       14.61        7.05     18.99 o 
  -5   9   6     1195.24     1048.86     54.94 o 
  -4   9   6        0.57      -20.40     13.60 o 
  -3   9   6     2239.52     2183.36     90.06 o 
  -2   9   6      409.29      445.17     32.47 o 
  -1   9   6     2297.53     2622.54    102.29 o 
   0   9   6     1041.44     1214.53     44.61 o 
   1   9   6     1957.88     2266.79     75.47 o 
   2   9   6      237.13      285.61     19.22 o 
   3   9   6      782.00      887.42     35.27 o 
   4   9   6      633.57      658.86     28.57 o 
   5   9   6      477.27      472.42     23.03 o 
   6   9   6      417.71      356.91     33.60 o 
   7   9   6     2286.50     2066.25     81.69 o 
   8   9   6      377.08      320.54     27.56 o 
   9   9   6     1175.87     1115.40     53.44 o 
  10   9   6      104.90      160.87     23.22 o 
  11   9   6     1029.95      992.83     52.46 o 
  12   9   6       65.63       99.47     23.69 o 
  13   9   6       61.03       87.97     34.04 o 
  -6  10   6     1039.53      899.96     64.48 o 
  -5  10   6       65.08       32.74     38.27 o 
  -4  10   6      906.99      825.83     47.73 o 
  -3  10   6       45.51       16.22     27.13 o 
  -2  10   6     3512.31     3796.94    143.37 o 
  -1  10   6      479.01      600.49     38.30 o 
   0  10   6     2690.19     3326.03    101.43 o 
   1  10   6     2505.39     3084.82     94.86 o 
   2  10   6     1650.34     1897.64     63.61 o 
   3  10   6      940.50     1077.78     42.47 o 
   4  10   6     2179.92     2435.39     76.73 o 
   5  10   6     1014.98     1096.99     43.15 o 
   6  10   6      698.63      589.74     34.34 o 
   7  10   6      587.21      489.93     31.51 o 
   8  10   6     1364.01     1234.78     69.04 o 
   9  10   6      791.04      709.66     40.99 o 
  10  10   6     1128.18     1094.66     86.93 o 
  11  10   6      253.39      352.94     77.63 o 
  12  10   6      597.85      589.52     47.38 o 
  -5  11   6      512.13      404.93     35.62 o 
  -4  11   6      220.32      171.31     24.99 o 
  -3  11   6     1224.44     1150.16     59.65 o 
  -2  11   6      792.53      857.47     49.53 o 
  -1  11   6      635.78      741.97     44.64 o 
   0  11   6      918.50     1156.94     46.16 o 
   1  11   6      191.11      189.27     19.35 o 
   2  11   6     2012.08     2346.09     77.03 o 
   3  11   6      322.66      347.99     24.29 o 
   4  11   6      715.11      776.21     49.02 o 
   5  11   6      572.69      519.24     28.51 o 
   6  11   6     1519.81     1422.49     81.82 o 
   7  11   6     1384.13     1190.06     56.00 o 
   8  11   6       36.25       35.80     19.86 o 
   9  11   6      175.22      159.61     21.42 o 
  10  11   6      574.94      519.10     35.79 o 
  11  11   6      332.43      407.26     40.59 o 
  12  11   6      285.28      366.07     63.40 o 
  -4  12   6       95.48      112.76     26.85 o 
  -3  12   6      368.78      336.67     32.00 o 
  -2  12   6      704.09      710.97     52.66 o 
  -1  12   6     1930.75     2269.73     97.48 o 
   0  12   6      150.67      147.72     34.52 o 
   1  12   6     1229.43     1387.31     53.75 o 
   2  12   6        4.54      -16.80     14.61 o 
   3  12   6     1812.46     2015.94     69.42 o 
   4  12   6        3.04      -25.53     17.02 o 
   5  12   6     1208.45     1309.14     50.00 o 
   6  12   6       10.65        2.77     16.30 o 
   7  12   6      821.03      720.86     86.30 o 
   8  12   6      405.85      381.43     30.58 o 
   9  12   6       32.91       44.02     17.17 o 
  10  12   6        0.73       26.45     23.89 o 
  11  12   6      327.53      294.84     30.33 o 
  -3  13   6        0.56      -24.95     35.68 o 
  -2  13   6      785.13      809.88     62.52 o 
  -1  13   6        4.73      -23.65     55.13 o 
   0  13   6     1719.60     1851.63     85.52 o 
   1  13   6        1.70       -9.74     15.99 o 
   2  13   6     2479.63     2734.27     90.20 o 
   3  13   6       42.54       16.92     16.73 o 
   4  13   6      239.61      236.83     21.82 o 
   5  13   6       12.13       13.54     13.78 o 
   6  13   6      843.20      841.48     47.14 o 
   7  13   6        2.08       -2.45     16.64 o 
   8  13   6      381.90      293.35     28.26 o 
   9  13   6        1.96       12.63     18.80 o 
  10  13   6      460.14      437.80     54.21 o 
  11  13   6       37.37       63.38     22.81 o 
  -2  14   6       31.11       74.95     34.52 o 
  -1  14   6      706.38      658.58     46.96 o 
   0  14   6      145.72      141.96     27.27 o 
   1  14   6     1096.21     1082.32     59.69 o 
   2  14   6       56.05       47.59     18.62 o 
   3  14   6     1018.15     1112.74     48.34 o 
   4  14   6      144.22      116.67     19.36 o 
   5  14   6       63.95       57.96     19.79 o 
   6  14   6      589.21      533.88     38.16 o 
   7  14   6      284.35      205.98     25.73 o 
   8  14   6      213.63      181.56     25.62 o 
   9  14   6      178.03      160.30     25.84 o 
  10  14   6      253.24      299.96     41.39 o 
   0  15   6      146.14      131.60     40.19 o 
   1  15   6      605.89      651.64     47.38 o 
   2  15   6      730.26      792.61     41.36 o 
   3  15   6      463.92      463.84     31.93 o 
   4  15   6      135.35      163.74     22.68 o 
   5  15   6      554.77      605.77     34.45 o 
   6  15   6       81.88       53.24     21.98 o 
   7  15   6      422.16      382.59     33.60 o 
   8  15   6       21.23       18.30     28.53 o 
  -6 -12   7      199.21      222.42     27.77 o 
  -5 -12   7      190.54      170.61     25.43 o 
  -4 -12   7      173.40      149.85     24.10 o 
  -3 -12   7        0.36      -23.35     16.75 o 
  -2 -12   7      575.21      540.30     39.83 o 
  -1 -12   7       37.41        5.94     32.68 o 
   0 -12   7      504.27      436.89     35.32 o 
   1 -12   7        2.15      -25.43     16.95 o 
   2 -12   7      442.40      442.64     36.33 o 
  -7 -11   7      138.79      137.23     22.81 o 
  -6 -11   7        2.41       -9.38     15.46 o 
  -5 -11   7      433.81      398.38     50.18 o 
  -4 -11   7       74.76       47.24     18.46 o 
  -3 -11   7      440.34      389.30     32.85 o 
  -2 -11   7      178.45      139.46     23.96 o 
  -1 -11   7     1746.95     1590.31     73.17 o 
   0 -11   7       24.60       28.04     18.23 o 
   1 -11   7      659.06      631.33     57.01 o 
   2 -11   7        6.49       -0.17     18.01 o 
   3 -11   7      763.09      789.75     51.62 o 
   4 -11   7        1.52       23.83     18.61 o 
  -8 -10   7       49.22       79.50     29.00 o 
  -7 -10   7      128.52      130.57     23.06 o 
  -6 -10   7      631.64      578.69     76.55 o 
  -5 -10   7       13.29       13.82     17.95 o 
  -4 -10   7     1413.59     1339.45     76.31 o 
  -3 -10   7      323.64      277.99     27.60 o 
  -2 -10   7      857.29      775.98     44.18 o 
  -1 -10   7      315.29      295.84     39.35 o 
   0 -10   7     1946.39     1724.16     75.33 o 
   1 -10   7      325.94      261.54     29.12 o 
   2 -10   7      519.10      509.92     36.65 o 
   3 -10   7      417.07      474.39     35.58 o 
   4 -10   7      306.67      293.23     37.55 o 
   5 -10   7        9.41       12.02     28.53 o 
  -9  -9   7       46.88       57.77     26.77 o 
  -8  -9   7      254.49      268.47     37.95 o 
  -7  -9   7       49.66       43.54     20.08 o 
  -6  -9   7     1014.36      917.18    123.85 o 
  -5  -9   7      248.65      250.84     27.24 o 
  -4  -9   7      160.33      160.71     22.65 o 
  -3  -9   7      205.13      197.18     22.81 o 
  -2  -9   7      154.90      167.99     20.68 o 
  -1  -9   7      706.54      612.29     36.24 o 
   0  -9   7      238.41      231.89     22.77 o 
   1  -9   7       27.23       30.06     15.52 o 
   2  -9   7     1340.53     1290.01     60.81 o 
   3  -9   7      399.08      340.68     31.13 o 
   4  -9   7     1302.54     1342.93     63.12 o 
   5  -9   7      117.67      102.46     19.85 o 
  -9  -8   7      347.08      405.35     45.94 o 
  -8  -8   7      122.21       98.36     29.08 o 
  -7  -8   7      924.30      909.44     84.06 o 
  -6  -8   7      177.56      168.99     28.88 o 
  -5  -8   7      733.84      663.13     59.77 o 
  -4  -8   7     1173.91     1089.72     52.42 o 
  -3  -8   7      749.24      672.04     38.24 o 
  -2  -8   7      555.93      514.43     32.63 o 
  -1  -8   7      912.79      793.47     41.44 o 
   0  -8   7     1719.91     1603.28     67.54 o 
   1  -8   7     1969.93     1818.12     74.68 o 
   2  -8   7      422.79      353.65     27.99 o 
   3  -8   7     2343.33     2359.61     93.75 o 
   4  -8   7       40.97       16.98     17.80 o 
   5  -8   7      905.88      865.54     46.47 o 
   6  -8   7       18.82       -5.03     23.81 o 
 -10  -7   7      745.19     1054.08     98.60 o 
  -9  -7   7        3.64      -12.36     19.00 o 
  -8  -7   7      453.39      494.29     37.72 o 
  -7  -7   7        3.59        0.89     27.81 o 
  -6  -7   7     1526.03     1530.80     76.46 o 
  -5  -7   7       29.82       42.01     11.63 o 
  -4  -7   7      147.28      135.72     14.90 o 
  -3  -7   7      159.35      135.20     16.07 o 
  -2  -7   7     1658.61     1541.34     52.69 o 
  -1  -7   7      165.41      144.42     15.68 o 
   0  -7   7     1327.23     1254.98     46.31 o 
   1  -7   7      231.25      204.50     17.44 o 
   2  -7   7     1458.44     1465.77     65.80 o 
   3  -7   7        1.71       21.67     13.11 o 
   4  -7   7     2541.56     2392.39     93.07 o 
   5  -7   7      111.61      156.50     28.21 o 
   6  -7   7      614.38      548.85     48.26 o 
 -10  -6   7        6.96      -20.85     37.00 o 
  -9  -6   7      465.39      461.12     37.59 o 
  -8  -6   7        4.15       -3.30     15.14 o 
  -7  -6   7      379.02      382.34     35.16 o 
  -6  -6   7      340.55      341.78     22.35 o 
  -5  -6   7     1705.76     1733.91     66.69 o 
  -4  -6   7       90.13       65.23     11.29 o 
  -3  -6   7      170.60      156.70     17.39 o 
  -2  -6   7     1792.12     1664.29     54.98 o 
  -1  -6   7     2033.56     1904.51     62.13 o 
   0  -6   7        4.24      -19.50     13.00 o 
   1  -6   7     7228.90     7028.91    241.71 o 
   2  -6   7     2719.82     2746.82     84.99 o 
   3  -6   7     2198.72     2183.17     70.57 o 
   4  -6   7      370.39      355.65     21.55 o 
   5  -6   7      536.99      505.99     27.53 o 
   6  -6   7      414.50      424.01     26.83 o 
   7  -6   7      107.49      117.76     22.31 o 
   8  -6   7      247.72      239.47     47.22 o 
   9  -6   7       77.88       84.22     36.68 o 
 -11  -5   7       60.16       48.90     42.59 o 
 -10  -5   7      271.16      294.84     54.49 o 
  -9  -5   7      137.42      170.27     25.62 o 
  -8  -5   7      138.21      134.24     21.41 o 
  -7  -5   7     1027.15     1092.32     69.52 o 
  -6  -5   7     1072.13      984.06     40.27 o 
  -5  -5   7     3957.50     3963.10    117.08 o 
  -4  -5   7      467.40      471.25     23.22 o 
  -3  -5   7     2676.25     2603.13     79.34 o 
  -2  -5   7      749.58      645.44     27.25 o 
  -1  -5   7     1861.96     1625.69     53.57 o 
   0  -5   7      769.82      595.55     26.30 o 
   1  -5   7      547.16      497.82     23.84 o 
   2  -5   7     1029.28      903.45     35.51 o 
   3  -5   7     1022.45     1015.12     38.38 o 
   4  -5   7     1211.85     1144.67     59.27 o 
   5  -5   7      325.40      313.65     22.83 o 
   6  -5   7      221.79      220.51     18.41 o 
   7  -5   7     1143.96     1282.48     62.76 o 
   8  -5   7      184.39      156.21     42.03 o 
   9  -5   7     1013.38     1097.71     90.85 o 
  10  -5   7       28.80        2.00     28.92 o 
 -11  -4   7      108.12      165.64     47.30 o 
 -10  -4   7      293.80      319.21     56.09 o 
  -9  -4   7      377.13      427.30     43.91 o 
  -8  -4   7      841.66      811.78     47.88 o 
  -7  -4   7      131.91      129.95     20.75 o 
  -6  -4   7     3653.22     3544.86    139.35 o 
  -5  -4   7     2139.62     2181.46     80.50 o 
  -4  -4   7     4857.18     4923.17    181.27 o 
  -3  -4   7      285.17      268.44     16.77 o 
  -2  -4   7     1368.70     1415.61     46.82 o 
  -1  -4   7     1631.70     1564.60     51.12 o 
   0  -4   7      152.72      174.89     19.72 o 
   1  -4   7      210.74      199.97     14.51 o 
   2  -4   7     5099.97     4932.54    140.06 o 
   3  -4   7       34.89        6.90     12.28 o 
   4  -4   7     1593.89     1633.36     46.32 o 
   5  -4   7      205.74      229.29     14.81 o 
   6  -4   7     5153.98     5083.21    210.45 o 
   7  -4   7        0.14        8.62     13.63 o 
   8  -4   7     1719.93     1692.05     60.21 o 
   9  -4   7       14.00       26.67     19.89 o 
  10  -4   7      568.20      597.57     69.08 o 
  11  -4   7        0.01        4.55     20.83 o 
 -11  -3   7      615.29      745.10     81.90 o 
 -10  -3   7       27.40        9.03     35.40 o 
  -9  -3   7      632.71      695.64     45.88 o 
  -8  -3   7      351.56      312.22     30.31 o 
  -7  -3   7     1125.73     1098.25     55.49 o 
  -6  -3   7      105.74       50.84     20.86 o 
  -5  -3   7     4652.56     4706.84    147.59 o 
  -4  -3   7      440.70      364.88     16.26 o 
  -3  -3   7     2751.07     2737.60     69.40 o 
  -2  -3   7       57.23       70.57      9.60 o 
  -1  -3   7     7414.32     7516.10    317.30 o 
   0  -3   7       28.98       23.09      7.73 o 
   1  -3   7       34.34       46.28     18.52 o 
   2  -3   7     1282.38     1083.43     31.24 o 
   3  -3   7     2955.08     2742.84     69.73 o 
   4  -3   7      110.77      114.21     17.10 o 
   5  -3   7     2065.21     1987.62     92.33 o 
   6  -3   7      174.53      139.14     16.73 o 
   7  -3   7     4185.26     4343.53    128.05 o 
   8  -3   7        4.36       25.70     13.08 o 
   9  -3   7      483.05      436.17     33.47 o 
  10  -3   7      245.09      233.68     27.80 o 
  11  -3   7      111.40      121.25     24.63 o 
 -11  -2   7      165.12      213.02     50.98 o 
 -10  -2   7      319.20      433.89     39.68 o 
  -9  -2   7        3.85      -22.67     17.40 o 
  -8  -2   7     1061.23     1153.35     47.58 o 
  -7  -2   7       33.51       26.82     13.20 o 
  -6  -2   7     1150.49     1199.53     45.39 o 
  -5  -2   7       12.17      -22.72     25.81 o 
  -4  -2   7     2572.72     2404.00     62.21 o 
  -3  -2   7     3211.58     2760.88     69.47 o 
  -2  -2   7     3313.84     3141.60     95.49 o 
  -1  -2   7       12.33        5.54      7.67 o 
   0  -2   7    10290.91    10201.87    434.99 o 
   1  -2   7      973.80      849.54     56.71 o 
   2  -2   7    14521.99    15084.52    348.84 o 
   3  -2   7       25.56       18.00      6.68 o 
   4  -2   7     1408.72     1385.99     61.31 o 
   5  -2   7       91.24      105.85      9.20 o 
   6  -2   7     3651.59     3763.19    192.18 o 
   7  -2   7     1643.56     1642.51     66.40 o 
   8  -2   7     1895.37     1903.39     64.29 o 
   9  -2   7       58.03       77.33     33.16 o 
  10  -2   7       67.21       58.64     20.09 o 
  11  -2   7      279.64      279.58     30.67 o 
  12  -2   7        6.23       39.39     28.73 o 
 -11  -1   7      186.48      247.95     34.27 o 
 -10  -1   7      247.06      283.31     25.95 o 
  -9  -1   7       60.83       56.01     16.97 o 
  -8  -1   7      125.88      128.52     18.66 o 
  -7  -1   7     1620.43     1520.04     56.76 o 
  -6  -1   7      168.55      151.95     15.51 o 
  -5  -1   7     1552.62     1466.41     50.47 o 
  -4  -1   7     3055.82     2867.19     72.63 o 
  -3  -1   7       19.12       14.26     18.79 o 
  -2  -1   7     7344.00     7257.37    176.34 o 
  -1  -1   7     3242.69     2991.23     95.52 o 
   0  -1   7     8335.79     8544.84    306.76 o 
   1  -1   7      564.70      406.79     23.50 o 
   2  -1   7     6676.20     6772.95    185.38 o 
   3  -1   7     4185.15     4226.21    118.75 o 
   4  -1   7     1232.41     1121.60     39.36 o 
   5  -1   7      110.84      138.94      9.17 o 
   6  -1   7      621.99      600.39     27.44 o 
   7  -1   7     2008.90     1785.85    155.91 o 
   8  -1   7     3287.10     3374.02    102.94 o 
   9  -1   7      271.78      282.02     21.13 o 
  10  -1   7      493.88      517.53     37.88 o 
  11  -1   7       49.79       45.98     21.46 o 
  12  -1   7      168.12      172.09     27.36 o 
 -11   0   7      452.73      594.60     48.73 o 
 -10   0   7      108.71      115.26     20.11 o 
  -9   0   7       38.67       42.70     14.96 o 
  -8   0   7        9.17       -9.30     15.96 o 
  -7   0   7     2386.53     2328.86     78.18 o 
  -6   0   7     2909.88     2537.31     99.10 o 
  -5   0   7     1435.31     1400.88     48.85 o 
  -4   0   7     1160.72     1001.47     36.57 o 
  -3   0   7     9306.45     9343.52    218.60 o 
  -2   0   7      329.02      293.42     12.85 o 
  -1   0   7     1651.51     1407.61     37.23 o 
   0   0   7     4644.60     4450.98    138.67 o 
   1   0   7     9574.83     9116.08    256.99 o 
   2   0   7      181.82      192.91      8.44 o 
   3   0   7     4061.95     3875.53     93.26 o 
   4   0   7      342.18      329.99     16.80 o 
   5   0   7       30.32       30.70      6.63 o 
   6   0   7        2.47       -1.63      7.88 o 
   7   0   7     3382.82     3401.09    101.44 o 
   8   0   7       95.15       87.62     14.66 o 
   9   0   7     2114.63     2204.24     79.09 o 
  10   0   7       20.89       13.20     17.55 o 
  11   0   7     1091.81     1154.92     62.67 o 
  12   0   7       13.66       20.56     43.03 o 
  13   0   7      271.62      252.57     42.35 o 
 -11   1   7        0.15       17.42     31.88 o 
 -10   1   7      688.88      757.14     40.18 o 
  -9   1   7        6.72       -7.59     14.70 o 
  -8   1   7       54.17       51.00     14.31 o 
  -7   1   7        0.26      -16.09     17.58 o 
  -6   1   7     7357.45     7458.59    212.28 o 
  -5   1   7      119.34       93.57     15.10 o 
  -4   1   7     3636.64     3466.39    102.53 o 
  -3   1   7      121.10       99.64     14.45 o 
  -2   1   7    10124.03     9749.11    226.95 o 
  -1   1   7     3257.94     3254.42     92.63 o 
   0   1   7     5070.32     4707.41    112.08 o 
   1   1   7     5656.30     5859.19    200.68 o 
   2   1   7     2149.64     1749.09     61.75 o 
   3   1   7      444.84      470.97     15.31 o 
   4   1   7     1868.47     1544.95     40.39 o 
   5   1   7        7.63        0.85     10.76 o 
   6   1   7     2469.24     2401.96     72.93 o 
   7   1   7      277.34      261.46     17.88 o 
   8   1   7     2096.70     2016.06     66.07 o 
   9   1   7      526.67      528.15     27.49 o 
  10   1   7     1189.80     1168.09     45.93 o 
  11   1   7        1.11       25.73     48.54 o 
  12   1   7      894.59      976.11     58.53 o 
  13   1   7        2.87       11.88     52.18 o 
 -10   2   7      103.97       98.27     20.36 o 
  -9   2   7      826.51      864.63     42.04 o 
  -8   2   7       81.25       91.31     16.09 o 
  -7   2   7      909.60      942.61     40.96 o 
  -6   2   7      674.67      577.03     30.25 o 
  -5   2   7     2455.09     2289.86     87.03 o 
  -4   2   7      156.75      138.69     13.37 o 
  -3   2   7     3960.20     3885.07    112.53 o 
  -2   2   7     3712.60     4173.91    100.62 o 
  -1   2   7     6481.18     6738.29    161.62 o 
   0   2   7        5.02        2.46      4.33 o 
   1   2   7     7574.95     8034.55    266.88 o 
   2   2   7    11122.42    10999.99    254.70 o 
   3   2   7     2311.02     2134.29     56.48 o 
   4   2   7     2541.98     2411.81     60.03 o 
   5   2   7     2673.83     2403.11     71.61 o 
   6   2   7     2092.18     1867.77     58.91 o 
   7   2   7     5258.50     5139.47    174.84 o 
   8   2   7      109.69       82.01     17.48 o 
   9   2   7      353.34      367.16     22.58 o 
  10   2   7      132.94      162.59     17.39 o 
  11   2   7      620.97      626.36     42.91 o 
  12   2   7      157.85      229.81     38.63 o 
  13   2   7      261.33      316.94     34.83 o 
 -10   3   7      459.60      472.14     45.31 o 
  -9   3   7      324.17      316.19     35.37 o 
  -8   3   7      168.33      170.59     19.30 o 
  -7   3   7        8.19      -12.58     17.01 o 
  -6   3   7     2120.90     1974.70     68.14 o 
  -5   3   7      271.00      247.71     18.63 o 
  -4   3   7       80.14       68.21     13.25 o 
  -3   3   7     2896.68     2537.08     77.52 o 
  -2   3   7     2223.23     1956.04     65.65 o 
  -1   3   7     2524.54     2331.35     65.43 o 
   0   3   7     6702.37     6979.24    170.25 o 
   1   3   7    10973.42    11872.53    274.99 o 
   2   3   7     5650.07     5837.28    159.71 o 
   3   3   7     5788.27     5461.74    129.20 o 
   4   3   7     2575.84     2395.37     59.60 o 
   5   3   7     3363.96     2933.14     85.22 o 
   6   3   7     2383.79     2142.21     65.81 o 
   7   3   7     3270.65     2985.42     89.35 o 
   8   3   7     2957.23     2879.18     88.21 o 
   9   3   7      633.30      621.79     29.38 o 
  10   3   7        5.27       -8.60     12.15 o 
  11   3   7      720.08      728.47     46.46 o 
  12   3   7      278.86      307.47     33.92 o 
  13   3   7      386.67      422.94     39.43 o 
 -10   4   7      408.68      525.45     49.70 o 
  -9   4   7      169.23      146.21     21.36 o 
  -8   4   7      661.04      624.22     43.22 o 
  -7   4   7      186.66      176.88     18.49 o 
  -6   4   7     2450.50     2194.68     74.94 o 
  -5   4   7     1078.67      980.27     39.98 o 
  -4   4   7     1608.79     1483.37     51.60 o 
  -3   4   7      131.58       84.64     16.30 o 
  -2   4   7     4415.47     4685.94    149.57 o 
  -1   4   7     2598.73     2784.29    116.30 o 
   0   4   7    10236.40    11773.88    427.32 o 
   1   4   7     3286.90     3839.47     95.79 o 
   2   4   7    16774.40    18024.94    415.25 o 
   3   4   7     1347.81     1180.51     32.49 o 
   4   4   7     1023.45      928.39     26.41 o 
   5   4   7       26.96       32.84     12.94 o 
   6   4   7     1428.13     1145.21     39.53 o 
   7   4   7       70.97       56.07     12.51 o 
   8   4   7     1271.29     1200.65     43.81 o 
   9   4   7       64.20       57.30     19.85 o 
  10   4   7      401.45      409.25     25.51 o 
  11   4   7       84.87       72.54     17.62 o 
  12   4   7      335.87      394.09     36.07 o 
  13   4   7       92.01       91.89     26.02 o 
  -9   5   7      199.98      201.77     42.08 o 
  -8   5   7        1.60      -20.51     13.67 o 
  -7   5   7     1052.63      959.32     57.24 o 
  -6   5   7      187.39      145.17     24.38 o 
  -5   5   7     2266.92     2243.10     83.75 o 
  -4   5   7       11.45      -14.80     13.78 o 
  -3   5   7     1050.52     1010.07     38.32 o 
  -2   5   7      882.86      736.33     29.82 o 
  -1   5   7     5117.03     5786.13    137.95 o 
   0   5   7       68.08       88.62      8.05 o 
   1   5   7     9429.54    11181.12    259.73 o 
   2   5   7       95.12       95.12      8.62 o 
   3   5   7     5680.19     6194.99    146.92 o 
   4   5   7      369.97      377.19     14.24 o 
   5   5   7      265.08      249.85     12.36 o 
   6   5   7     1384.21     1169.56     40.46 o 
   7   5   7     3753.97     3383.99     99.78 o 
   8   5   7     1288.76     1148.78     42.52 o 
   9   5   7      606.00      604.84     29.14 o 
  10   5   7      376.84      382.46     24.93 o 
  11   5   7      915.86      889.03     40.73 o 
  12   5   7       37.57       39.44     73.47 o 
  13   5   7      263.94      299.72     33.65 o 
  -9   6   7        7.16        4.23     16.30 o 
  -8   6   7      825.25      804.86     67.22 o 
  -7   6   7      375.58      348.20     25.48 o 
  -6   6   7     1547.06     1359.49     64.96 o 
  -5   6   7     1351.22     1133.70     46.72 o 
  -4   6   7     4210.18     3836.57    164.06 o 
  -3   6   7     1566.95     1555.62     53.84 o 
  -2   6   7     2679.96     2824.49     86.15 o 
  -1   6   7      791.94      764.56     27.71 o 
   0   6   7     3302.19     3980.00    140.13 o 
   1   6   7     3782.16     4646.83    112.35 o 
   2   6   7     7440.71     9133.31    214.61 o 
   3   6   7     2712.18     2970.11     91.33 o 
   4   6   7     5612.79     5855.22    139.72 o 
   5   6   7     2747.66     2637.14     87.94 o 
   6   6   7     2419.87     2059.57     98.07 o 
   7   6   7     2761.93     2486.38     76.57 o 
   8   6   7      261.51      232.39     17.76 o 
   9   6   7      176.17      150.12     15.47 o 
  10   6   7      230.23      236.62     20.74 o 
  11   6   7      156.48      158.45     20.16 o 
  12   6   7      597.95      614.96     43.51 o 
  13   6   7       24.74        2.26     34.80 o 
  -8   7   7      127.02      124.50     23.02 o 
  -7   7   7     1490.28     1338.58    123.33 o 
  -6   7   7      306.42      286.99     51.78 o 
  -5   7   7      310.98      266.90     25.70 o 
  -4   7   7     1934.70     1747.85     62.08 o 
  -3   7   7      414.86      419.92     33.61 o 
  -2   7   7      971.22     1086.31     40.94 o 
  -1   7   7     3292.48     3800.35     95.17 o 
   0   7   7     2011.50     2406.00     62.82 o 
   1   7   7      592.05      708.14     23.62 o 
   2   7   7     4333.19     5365.72    129.64 o 
   3   7   7     4605.01     5163.58    144.39 o 
   4   7   7     6743.66     7234.05    214.62 o 
   5   7   7     3155.36     3186.64    146.39 o 
   6   7   7     3875.88     3650.66    106.11 o 
   7   7   7     5615.13     5194.86    147.76 o 
   8   7   7     2634.23     2304.28     73.36 o 
   9   7   7      748.78      699.66     31.50 o 
  10   7   7      458.41      470.62     26.25 o 
  11   7   7      150.91      149.32     33.29 o 
  12   7   7      523.88      539.70     31.93 o 
  13   7   7      168.68      156.71     26.87 o 
  -8   8   7      222.15      248.18     41.15 o 
  -7   8   7      911.15      763.80     74.51 o 
  -6   8   7      765.08      595.15     48.86 o 
  -5   8   7      156.98      159.47     21.21 o 
  -4   8   7       29.40       29.44     16.22 o 
  -3   8   7     3852.90     3866.00    143.43 o 
  -2   8   7       12.43       18.36     13.79 o 
  -1   8   7      805.40      882.75     44.53 o 
   0   8   7      335.58      432.63     21.95 o 
   1   8   7     5056.84     6125.13    170.43 o 
   2   8   7     3029.20     3510.52    112.44 o 
   3   8   7     2609.38     2839.83     84.59 o 
   4   8   7     1942.63     1919.20     90.61 o 
   5   8   7     4601.67     4548.89    128.12 o 
   6   8   7      864.63      799.94     39.01 o 
   7   8   7     3206.47     2918.29    107.54 o 
   8   8   7        4.63       -7.85     41.95 o 
   9   8   7      856.04      751.86     33.45 o 
  10   8   7        8.61        2.10     17.04 o 
  11   8   7      405.77      399.61     26.69 o 
  12   8   7       19.23       27.12     15.78 o 
  13   8   7      215.72      246.36     29.21 o 
  -7   9   7       87.65       86.48     36.72 o 
  -6   9   7     1530.16     1347.32    151.62 o 
  -5   9   7      157.19      110.65     21.29 o 
  -4   9   7      730.86      618.34     39.25 o 
  -3   9   7      149.03      123.11     20.90 o 
  -2   9   7     1770.23     1965.32     82.62 o 
  -1   9   7      222.11      256.43     25.43 o 
   0   9   7     1978.32     2611.75     80.98 o 
   1   9   7       73.44       83.88     14.13 o 
   2   9   7     2409.77     2735.59     83.47 o 
   3   9   7     1120.11     1163.35     42.53 o 
   4   9   7      464.20      573.99     26.10 o 
   5   9   7        0.98      -11.32     11.01 o 
   6   9   7     1899.29     1881.71     74.68 o 
   7   9   7        4.27        5.01     33.20 o 
   8   9   7     1437.28     1274.25     57.28 o 
   9   9   7      953.42      794.90     43.13 o 
  10   9   7      763.59      653.17     85.70 o 
  11   9   7      104.46      114.87     22.00 o 
  12   9   7      304.23      287.47     29.87 o 
  13   9   7      105.54      114.58     35.40 o 
  -6  10   7      160.28      142.25     25.78 o 
  -5  10   7     1225.87      987.75     71.03 o 
  -4  10   7      269.46      214.01     26.06 o 
  -3  10   7     1871.26     1703.89     76.72 o 
  -2  10   7       87.64       73.76     26.05 o 
  -1  10   7     1275.77     1417.35     65.56 o 
   0  10   7     1238.17     1492.09     53.60 o 
   1  10   7     2881.15     3423.59    125.04 o 
   2  10   7     1726.18     1983.09     78.61 o 
   3  10   7     3335.29     3811.72    113.03 o 
   4  10   7       42.94       43.80     21.61 o 
   5  10   7     2023.34     1927.89     63.13 o 
   6  10   7     1006.81      940.14     46.58 o 
   7  10   7     2230.81     2022.20     81.59 o 
   8  10   7      866.19      789.89     50.42 o 
   9  10   7      662.36      558.43     36.33 o 
  10  10   7      719.81      688.10     42.12 o 
  11  10   7      737.20      719.76     49.38 o 
  12  10   7        3.64       30.67     20.59 o 
  13  10   7        6.06       38.03     27.17 o 
  -5  11   7      523.07      519.72     41.25 o 
  -4  11   7      659.26      573.25     41.23 o 
  -3  11   7      566.52      486.49     52.42 o 
  -2  11   7     1939.26     2005.34     87.74 o 
  -1  11   7      591.24      588.24     38.66 o 
   0  11   7       22.00      -13.72     15.78 o 
   1  11   7     1503.38     1771.61     62.07 o 
   2  11   7      221.45      191.00     19.64 o 
   3  11   7     1066.07     1127.85     44.68 o 
   4  11   7      317.44      389.53     29.52 o 
   5  11   7     1054.63     1012.86     48.99 o 
   6  11   7     2225.00     1948.16     80.93 o 
   7  11   7      499.66      426.05     31.28 o 
   8  11   7      980.77      807.24     44.65 o 
   9  11   7      881.24      778.51     43.91 o 
  10  11   7      286.54      288.50     28.47 o 
  11  11   7      728.38      720.32     66.08 o 
  12  11   7      331.20      318.84     32.35 o 
  -4  12   7     1057.11      936.59     56.23 o 
  -3  12   7      182.73      127.96     23.98 o 
  -2  12   7     1141.61     1117.30     59.88 o 
  -1  12   7      458.21      451.62     36.06 o 
   0  12   7      756.67      884.23     50.60 o 
   1  12   7       14.31      -20.97     13.98 o 
   2  12   7     2205.04     2492.19     82.34 o 
   3  12   7        5.77      -19.86     13.24 o 
   4  12   7     1250.35     1397.41     64.66 o 
   5  12   7       49.68       63.40     15.33 o 
   6  12   7     2205.57     2191.85    104.35 o 
   7  12   7      878.88      783.70     44.36 o 
   8  12   7      135.78      113.77     20.54 o 
   9  12   7      194.28      137.73     21.45 o 
  10  12   7      725.10      672.79     54.65 o 
  11  12   7       52.90       92.76     23.18 o 
  -3  13   7     1061.58      969.05     57.54 o 
  -2  13   7      130.73      119.49     40.31 o 
  -1  13   7     1532.42     1624.41     78.47 o 
   0  13   7       41.10       53.74     21.27 o 
   1  13   7     1817.38     1880.67     85.24 o 
   2  13   7       13.55      -11.14     16.28 o 
   3  13   7     1049.10     1070.98     45.97 o 
   4  13   7       56.25       46.83     19.93 o 
   5  13   7      530.82      583.20     31.44 o 
   6  13   7       28.69       23.41     18.29 o 
   7  13   7     1170.29     1018.48     83.46 o 
   8  13   7      364.74      306.73     28.91 o 
   9  13   7      204.52      174.43     23.83 o 
  10  13   7       90.59       97.52     23.12 o 
  11  13   7      401.85      462.96     55.05 o 
  -1  14   7       83.56       70.15     29.36 o 
   0  14   7     1180.96     1272.25     68.35 o 
   1  14   7      113.80      128.53     26.65 o 
   2  14   7     1617.06     1627.43     62.42 o 
   3  14   7       13.80       -5.19     16.68 o 
   4  14   7      340.20      312.34     30.63 o 
   5  14   7      173.99      158.95     19.98 o 
   6  14   7      503.14      414.68     38.43 o 
   7  14   7      290.90      273.49     27.55 o 
   8  14   7      340.42      306.13     29.75 o 
   9  14   7       18.56        3.96     18.37 o 
  10  14   7      228.53      217.42     37.00 o 
   1  15   7      555.92      560.35     44.72 o 
   2  15   7      579.04      607.35     45.99 o 
   3  15   7      515.54      479.54     31.93 o 
   4  15   7      358.11      373.39     28.74 o 
   5  15   7       24.96       10.46     20.71 o 
   6  15   7      342.09      304.21     33.92 o 
   7  15   7      137.95       82.81     29.60 o 
   8  15   7      356.82      300.20     42.11 o 
  -4 -12   8       34.84       23.49     27.33 o 
  -3 -12   8      215.79      199.60     26.72 o 
  -2 -12   8       12.50        4.29     18.63 o 
  -1 -12   8      545.02      521.41     39.16 o 
   0 -12   8        9.50       14.56     21.97 o 
  -6 -11   8      231.91      248.83     27.69 o 
  -5 -11   8       92.56      107.67     21.95 o 
  -4 -11   8      372.57      324.55     30.42 o 
  -3 -11   8       88.23       88.03     21.15 o 
  -2 -11   8      700.47      702.70     44.35 o 
  -1 -11   8      206.55      224.41     26.74 o 
   0 -11   8      718.15      566.56     38.35 o 
   1 -11   8       15.97      -20.22     15.87 o 
   2 -11   8      372.41      382.38     33.41 o 
   3 -11   8       13.65        9.90     26.49 o 
  -8 -10   8       38.63       56.01     27.09 o 
  -7 -10   8      167.33      181.21     24.89 o 
  -6 -10   8       34.87       47.29     17.99 o 
  -5 -10   8      440.47      417.59     76.59 o 
  -4 -10   8       68.18       64.87     18.90 o 
  -3 -10   8      257.96      253.04     42.83 o 
  -2 -10   8      786.23      679.01     44.91 o 
  -1 -10   8     1144.17      983.02     52.32 o 
   0 -10   8      198.95      200.25     24.51 o 
   1 -10   8      621.29      550.95     36.54 o 
   2 -10   8      161.57      110.34     20.76 o 
   3 -10   8      645.78      732.07     44.16 o 
   4 -10   8       49.08       52.45     18.78 o 
   5 -10   8       14.89       13.30     17.71 o 
  -9  -9   8       34.48       70.39     27.41 o 
  -8  -9   8        2.23       28.61     24.77 o 
  -7  -9   8      335.48      358.82     40.11 o 
  -6  -9   8      183.28      190.15     52.02 o 
  -5  -9   8      481.22      422.87     36.16 o 
  -4  -9   8      700.11      652.49     40.45 o 
  -3  -9   8      629.97      592.89     37.84 o 
  -2  -9   8      249.92      240.49     24.73 o 
  -1  -9   8      359.80      362.36     28.33 o 
   0  -9   8      510.54      456.89     31.80 o 
   1  -9   8     1005.54      923.15     47.96 o 
   2  -9   8        5.19      -10.57     18.14 o 
   3  -9   8      890.66      871.41     47.37 o 
   4  -9   8      286.24      235.60     26.22 o 
   5  -9   8       79.56       79.48     18.62 o 
   6  -9   8        6.31       46.42     25.81 o 
  -9  -8   8       43.42       78.54     27.97 o 
  -8  -8   8      195.58      181.54     34.60 o 
  -7  -8   8        1.38      -11.35     22.53 o 
  -6  -8   8      666.66      694.10     62.40 o 
  -5  -8   8      168.50      163.87     22.09 o 
  -4  -8   8      379.22      372.97     29.30 o 
  -3  -8   8      401.55      333.37     27.98 o 
  -2  -8   8     1136.98     1058.67     64.56 o 
  -1  -8   8      377.34      304.91     25.11 o 
   0  -8   8      503.07      406.05     49.26 o 
   1  -8   8        6.88      -19.83     13.22 o 
   2  -8   8      862.28      830.04     46.54 o 
   3  -8   8       10.44      -24.26     16.17 o 
   4  -8   8     2375.61     2320.69     93.70 o 
   5  -8   8       32.57       14.91     15.73 o 
   6  -8   8      166.48      108.67     29.00 o 
 -10  -7   8        3.01       40.19     38.27 o 
  -9  -7   8      458.74      560.16     41.98 o 
  -8  -7   8        2.31        2.80     17.64 o 
  -7  -7   8      348.50      371.14     33.22 o 
  -6  -7   8      117.76       98.58     18.19 o 
  -5  -7   8      398.94      390.69     24.40 o 
  -4  -7   8        5.10      -16.37     10.91 o 
  -3  -7   8     2005.64     1955.84     65.88 o 
  -2  -7   8      266.93      233.27     18.54 o 
  -1  -7   8     1722.97     1619.56     56.27 o 
   0  -7   8       79.82       25.47     12.88 o 
   1  -7   8     2503.74     2089.57     77.59 o 
   2  -7   8      383.21      320.88     25.28 o 
   3  -7   8     2308.01     2159.86     85.78 o 
   4  -7   8      326.69      271.17     25.25 o 
   5  -7   8     1664.67     1588.07     68.45 o 
   6  -7   8      137.66      113.30     26.61 o 
   7  -7   8      728.10      629.24     53.77 o 
 -10  -6   8      524.19      643.62     78.23 o 
  -9  -6   8       96.78      101.15     23.57 o 
  -8  -6   8      570.86      612.69     42.48 o 
  -7  -6   8      128.76      103.86     27.05 o 
  -6  -6   8      923.17      946.50     67.76 o 
  -5  -6   8       12.56       14.44     11.55 o 
  -4  -6   8       66.13       58.94     12.62 o 
  -3  -6   8      381.56      330.76     21.01 o 
  -2  -6   8     1921.99     1724.55     57.66 o 
  -1  -6   8      936.44      829.05     34.76 o 
   0  -6   8     2422.76     2255.58     72.51 o 
   1  -6   8      476.69      481.61     26.15 o 
   2  -6   8     3254.49     2937.11     90.63 o 
   3  -6   8      766.85      725.79     32.44 o 
   4  -6   8      558.02      512.35     26.92 o 
   5  -6   8      477.25      467.50     29.53 o 
   6  -6   8      244.50      247.20     25.98 o 
   7  -6   8       24.88       42.68     18.90 o 
   8  -6   8      679.10      763.23     76.55 o 
   9  -6   8       56.30      117.46     34.60 o 
 -10  -5   8       30.73        5.60     23.33 o 
  -9  -5   8       70.09      125.00     24.34 o 
  -8  -5   8      376.37      342.07     31.68 o 
  -7  -5   8       57.14       77.85     19.27 o 
  -6  -5   8      262.46      256.65     25.31 o 
  -5  -5   8     1646.90     1539.42     53.99 o 
  -4  -5   8      478.42      423.51     23.47 o 
  -3  -5   8       92.58       67.06     12.33 o 
  -2  -5   8     3237.11     3040.02     91.24 o 
  -1  -5   8     1722.68     1550.07     52.78 o 
   0  -5   8     1265.86     1192.79     43.58 o 
   1  -5   8     2856.63     2639.51     81.86 o 
   2  -5   8     4823.19     4738.45    158.87 o 
   3  -5   8     2595.29     2511.29     78.76 o 
   4  -5   8      140.64      118.81     14.42 o 
   5  -5   8       14.37        4.86     11.08 o 
   6  -5   8     1583.08     1593.46    124.37 o 
   7  -5   8       81.06       91.44     20.41 o 
   8  -5   8      333.99      465.92     59.21 o 
   9  -5   8      265.32      276.62     47.46 o 
  10  -5   8      312.69      407.51     56.65 o 
 -10  -4   8      254.57      302.29     33.06 o 
  -9  -4   8      303.32      364.79     35.40 o 
  -8  -4   8        2.32       22.51     17.78 o 
  -7  -4   8     2557.21     2561.42    215.26 o 
  -6  -4   8        2.68       -4.03     14.58 o 
  -5  -4   8     5044.59     5075.56    166.99 o 
  -4  -4   8       19.35       14.28     10.79 o 
  -3  -4   8      607.96      575.92     26.09 o 
  -2  -4   8        6.64       -0.82      8.31 o 
  -1  -4   8     1090.81      942.38     40.85 o 
   0  -4   8       52.24       19.80     11.10 o 
   1  -4   8     1140.06     1002.92     59.01 o 
   2  -4   8     1248.39     1101.73     40.69 o 
   3  -4   8     7387.33     7086.13    197.57 o 
   4  -4   8       14.05        0.70      9.81 o 
   5  -4   8      246.43      199.81     17.43 o 
   6  -4   8      167.12      164.56     22.80 o 
   7  -4   8     2016.08     2051.67    155.93 o 
   8  -4   8        0.53       10.80     37.00 o 
   9  -4   8     1277.59     1311.77    102.12 o 
  10  -4   8       89.45       85.50     36.52 o 
  11  -4   8      317.83      311.38     53.38 o 
 -10  -3   8      636.43      852.52     53.99 o 
  -9  -3   8      133.91      110.15     24.45 o 
  -8  -3   8      865.41      955.62     54.07 o 
  -7  -3   8       23.04       10.69     16.18 o 
  -6  -3   8     1080.41     1100.25     54.89 o 
  -5  -3   8      296.68      271.32     47.50 o 
  -4  -3   8     5493.02     5468.74    184.53 o 
  -3  -3   8      101.58       77.35     11.50 o 
  -2  -3   8     2563.39     2428.41     73.51 o 
  -1  -3   8     1670.47     1487.31     49.01 o 
   0  -3   8      272.20      290.17     20.71 o 
   1  -3   8      337.41      318.52     29.71 o 
   2  -3   8     7706.60     7644.72    311.51 o 
   3  -3   8      897.78      823.08     32.44 o 
   4  -3   8     5058.51     4782.47    175.04 o 
   5  -3   8        8.58       -8.88     19.20 o 
   6  -3   8     4549.63     4749.97    182.34 o 
   7  -3   8      551.60      563.48     29.94 o 
   8  -3   8     1297.12     1387.60     51.97 o 
   9  -3   8      105.02      131.25     30.12 o 
  10  -3   8      959.96      993.05     56.74 o 
  11  -3   8      366.84      394.11     36.77 o 
 -10  -2   8       27.91       42.65     22.65 o 
  -9  -2   8      734.02      849.57     52.95 o 
  -8  -2   8       10.47       11.67     18.70 o 
  -7  -2   8     2291.49     2259.13     95.50 o 
  -6  -2   8        1.64       -9.67     17.34 o 
  -5  -2   8     2348.82     2250.01    109.63 o 
  -4  -2   8     1751.21     1666.04     90.42 o 
  -3  -2   8     1276.21     1137.11     39.63 o 
  -2  -2   8     2033.11     1680.97     53.13 o 
  -1  -2   8     2558.15     2279.16     69.06 o 
   0  -2   8      304.36      281.28     19.10 o 
   1  -2   8       85.05       65.08     15.79 o 
   2  -2   8      311.62      275.90     28.87 o 
   3  -2   8    19538.14    20040.71    535.62 o 
   4  -2   8      449.79      404.84     16.72 o 
   5  -2   8     1753.15     1689.67     78.92 o 
   6  -2   8      255.31      314.03     27.59 o 
   7  -2   8     4269.05     4286.80    143.34 o 
   8  -2   8        3.77       12.72     13.61 o 
   9  -2   8      242.03      222.98     19.10 o 
  10  -2   8      502.13      502.50     37.84 o 
  11  -2   8       10.68       31.99     20.14 o 
  12  -2   8       42.96       64.40     31.08 o 
 -10  -1   8       94.95      126.23     25.72 o 
  -9  -1   8      154.14      196.48     30.51 o 
  -8  -1   8      264.59      278.04     23.47 o 
  -7  -1   8      393.92      375.21     24.92 o 
  -6  -1   8     1154.11     1215.05     45.36 o 
  -5  -1   8       22.49      -12.12     15.76 o 
  -4  -1   8     1959.16     1831.65     72.73 o 
  -3  -1   8     7567.96     7181.99    170.17 o 
  -2  -1   8      199.10      182.93     10.27 o 
  -1  -1   8     3745.94     3232.70     93.24 o 
   0  -1   8     5314.93     5143.40    146.06 o 
   1  -1   8     1326.43     1247.03     47.78 o 
   2  -1   8     1109.84      938.71     41.98 o 
   3  -1   8    12956.57    13138.73    447.54 o 
   4  -1   8     1750.76     1797.95     63.26 o 
   5  -1   8      917.29      896.19     28.33 o 
   6  -1   8     1342.65     1357.18     55.06 o 
   7  -1   8     2213.24     2143.93     70.56 o 
   8  -1   8     1237.68     1229.50     47.22 o 
   9  -1   8      388.92      463.03     34.02 o 
  10  -1   8        3.52       -1.25     16.38 o 
  11  -1   8      532.69      578.43     41.95 o 
  12  -1   8       12.54        7.88     19.77 o 
 -10   0   8      100.36      120.21     20.64 o 
  -9   0   8        3.19      -15.12     14.53 o 
  -8   0   8      248.98      213.55     20.79 o 
  -7   0   8      642.38      631.10     32.41 o 
  -6   0   8     3008.49     2822.52     89.11 o 
  -5   0   8     2092.13     1997.99     79.30 o 
  -4   0   8     3434.41     3278.43     97.93 o 
  -3   0   8       36.10       23.54      9.41 o 
  -2   0   8     7000.12     6503.81    153.92 o 
  -1   0   8       11.80       11.80      5.51 o 
   0   0   8     6451.30     6217.43    147.12 o 
   1   0   8       53.75       29.41     14.58 o 
   2   0   8     4643.99     4409.15    193.43 o 
   3   0   8      508.43      385.09     23.92 o 
   4   0   8     1155.73     1055.25     35.69 o 
   5   0   8        2.98       13.31      5.46 o 
   6   0   8     1604.42     1587.95     52.78 o 
   7   0   8      750.87      804.90     33.89 o 
   8   0   8     4793.62     4943.45    227.90 o 
   9   0   8        0.63        8.44     12.94 o 
  10   0   8      755.55      793.88     37.29 o 
  11   0   8        0.91       -7.37     36.72 o 
  12   0   8      150.29      179.51     27.97 o 
 -10   1   8       87.83       87.61     19.64 o 
  -9   1   8      122.63      136.97     23.58 o 
  -8   1   8       27.21        9.28     23.61 o 
  -7   1   8      790.47      810.27     37.18 o 
  -6   1   8        8.32        3.18     14.23 o 
  -5   1   8     5648.39     5590.79    168.88 o 
  -4   1   8      184.77      147.74     14.63 o 
  -3   1   8    14046.73    13728.78    377.94 o 
  -2   1   8       11.58       10.48     10.67 o 
  -1   1   8     2032.57     2220.32     56.44 o 
   0   1   8      149.30      132.70      8.17 o 
   1   1   8     7397.42     7721.51    180.93 o 
   2   1   8      993.75      942.72     28.65 o 
   3   1   8     2934.82     2751.85     68.18 o 
   4   1   8      296.04      252.40     10.72 o 
   5   1   8     1309.51     1307.07     43.37 o 
   6   1   8       13.68       -1.19     11.28 o 
   7   1   8     2665.68     2642.49    104.45 o 
   8   1   8       20.79       -0.53     11.97 o 
   9   1   8     2131.57     2235.86     74.09 o 
  10   1   8      243.47      258.17     37.91 o 
  11   1   8     1454.94     1483.51     73.96 o 
  12   1   8        0.47       -8.38     38.07 o 
  13   1   8      179.29      198.80     41.07 o 
 -10   2   8      744.49      887.20     45.98 o 
  -9   2   8        0.41      -24.09     16.06 o 
  -8   2   8      138.03      145.99     17.98 o 
  -7   2   8       12.34       10.25     12.66 o 
  -6   2   8     2690.27     2775.01     89.67 o 
  -5   2   8       72.83       35.14     14.90 o 
  -4   2   8     3098.60     3069.41     93.35 o 
  -3   2   8      502.38      460.51     22.64 o 
  -2   2   8     8428.94     8181.50    192.32 o 
  -1   2   8       96.46       86.00      7.00 o 
   0   2   8     1482.99     1264.79     34.81 o 
   1   2   8     2171.01     1985.22     57.88 o 
   2   2   8     2973.86     2625.56     89.62 o 
   3   2   8     6646.50     6435.28    152.01 o 
   4   2   8     1023.92      784.93     23.24 o 
   5   2   8     2582.48     2344.31     80.11 o 
   6   2   8     1939.43     1639.91     53.52 o 
   7   2   8        9.47      -27.53     21.93 o 
   8   2   8     4702.23     4700.16    137.88 o 
   9   2   8      671.14      635.84     30.82 o 
  10   2   8      788.52      794.83     40.86 o 
  11   2   8      414.92      467.25     38.35 o 
  12   2   8      510.75      572.03     43.15 o 
  13   2   8       58.43       53.25     29.92 o 
 -10   3   8      377.81      441.62     32.38 o 
  -9   3   8      559.63      581.87     34.90 o 
  -8   3   8      300.86      302.68     24.36 o 
  -7   3   8      145.53      130.68     16.60 o 
  -6   3   8       97.30       64.32     15.06 o 
  -5   3   8      774.24      733.80     33.42 o 
  -4   3   8     1249.86     1115.63     41.82 o 
  -3   3   8     2149.46     1932.04    126.77 o 
  -2   3   8     5397.95     5587.35    133.66 o 
  -1   3   8     3256.12     3137.59     77.57 o 
   0   3   8      656.95      723.18     23.75 o 
   1   3   8     2875.04     2632.12     66.33 o 
   2   3   8    16661.03    17124.27    456.78 o 
   3   3   8     1628.04     1468.19     39.30 o 
   4   3   8     6309.72     6253.24    180.50 o 
   5   3   8     3204.50     2889.00     84.77 o 
   6   3   8     3647.54     3397.94     99.03 o 
   7   3   8     4961.80     4556.62    131.15 o 
   8   3   8       26.25       36.68     12.56 o 
   9   3   8      213.15      233.00     18.91 o 
  10   3   8      808.20      885.33     49.86 o 
  11   3   8       81.52      110.46     18.00 o 
  12   3   8      304.35      359.67     43.87 o 
  13   3   8       41.79       29.38     29.52 o 
  -9   4   8      648.30      684.25     48.89 o 
  -8   4   8       71.30       36.24     16.06 o 
  -7   4   8      152.22      146.33     21.27 o 
  -6   4   8     1433.02     1336.05     52.08 o 
  -5   4   8     1163.55      996.82     41.16 o 
  -4   4   8       98.88       89.16     18.21 o 
  -3   4   8     2350.23     2133.29     68.57 o 
  -2   4   8     1112.47     1017.27     37.53 o 
  -1   4   8     8741.81     9199.37    215.31 o 
   0   4   8     4579.60     5584.45    133.22 o 
   1   4   8    10308.23    10855.23    252.94 o 
   2   4   8     8539.95     9489.14    222.14 o 
   3   4   8     8098.69     7953.12    186.85 o 
   4   4   8       17.47       27.87      9.34 o 
   5   4   8     4215.07     4153.65    117.98 o 
   6   4   8       55.23       35.30      9.57 o 
   7   4   8     3927.44     3140.76     93.48 o 
   8   4   8     1627.79     1568.71     72.28 o 
   9   4   8      616.51      584.97     28.66 o 
  10   4   8        0.25      -19.04     12.69 o 
  11   4   8      667.84      681.25     35.65 o 
  12   4   8       15.50       23.52     19.67 o 
  13   4   8      399.72      452.79     40.59 o 
  -9   5   8       22.80       23.44     18.33 o 
  -8   5   8      870.80      816.71     54.10 o 
  -7   5   8        5.50      -10.46     25.57 o 
  -6   5   8      505.56      488.61     28.63 o 
  -5   5   8      907.22      790.75     36.75 o 
  -4   5   8     1887.68     1806.94     62.12 o 
  -3   5   8       35.84       17.67     13.97 o 
  -2   5   8     3892.25     3666.53    108.63 o 
  -1   5   8      580.91      609.55     31.27 o 
   0   5   8     7153.22     8188.52    192.74 o 
   1   5   8       42.46       27.40     12.60 o 
   2   5   8    16070.80    18179.40    663.58 o 
   3   5   8      367.24      400.32     15.48 o 
   4   5   8       88.32       90.83      7.17 o 
   5   5   8     1677.71     1588.49     50.82 o 
   6   5   8     2196.60     1954.35     61.15 o 
   7   5   8      514.56      463.02     24.95 o 
   8   5   8     2355.73     2200.43     70.39 o 
   9   5   8       25.01       30.03     11.69 o 
  10   5   8     1253.86     1297.33     49.83 o 
  11   5   8        0.33       -2.83     15.37 o 
  12   5   8      360.55      406.13     36.36 o 
  13   5   8        2.53       -0.93     28.81 o 
  -9   6   8      181.91      255.07     30.94 o 
  -8   6   8      128.03      132.66     20.12 o 
  -7   6   8      608.70      570.25     48.95 o 
  -6   6   8       92.25       61.09     15.59 o 
  -5   6   8     2061.45     1894.23     67.07 o 
  -4   6   8      536.25      450.78     26.39 o 
  -3   6   8     1482.28     1510.41     53.54 o 
  -2   6   8      300.87      244.97     17.23 o 
  -1   6   8     1922.50     2022.00     58.29 o 
   0   6   8      205.68      255.70     13.92 o 
   1   6   8     3041.27     3381.81     84.25 o 
   2   6   8      758.85      737.59     24.89 o 
   3   6   8     8072.21     9245.07    196.00 o 
   4   6   8       78.37       58.38     20.12 o 
   5   6   8       25.83       19.19     19.46 o 
   6   6   8      540.01      489.19     23.38 o 
   7   6   8     1451.73     1306.66     45.86 o 
   8   6   8     1041.38      912.10     36.44 o 
   9   6   8      661.32      661.78     30.65 o 
  10   6   8      166.63      179.86     18.22 o 
  11   6   8     1145.13     1117.73     46.95 o 
  12   6   8       11.30       18.80     23.25 o 
  13   6   8      169.02      194.67     38.75 o 
  -8   7   8      400.86      345.74     33.19 o 
  -7   7   8      668.77      626.80     97.24 o 
  -6   7   8      234.41      208.52     38.39 o 
  -5   7   8      384.40      340.62     28.71 o 
  -4   7   8      870.57      883.32     39.27 o 
  -3   7   8     2731.76     2760.40     87.79 o 
  -2   7   8     1893.85     2014.75     66.62 o 
  -1   7   8       64.28      113.29     18.94 o 
   0   7   8      777.17      878.48     29.51 o 
   1   7   8     5185.39     6353.23    152.62 o 
   2   7   8     2730.62     3039.87     77.45 o 
   3   7   8     8091.85     9736.63    277.84 o 
   4   7   8     2650.94     2793.56     71.64 o 
   5   7   8     4449.75     4275.08    201.81 o 
   6   7   8     1600.00     1380.67     47.14 o 
   7   7   8     1905.26     1785.28     59.08 o 
   8   7   8      128.77      117.40     19.29 o 
   9   7   8      689.45      630.16     30.01 o 
  10   7   8      575.55      555.94     29.34 o 
  11   7   8      488.72      548.87     31.25 o 
  12   7   8      371.47      406.26     28.15 o 
  13   7   8       11.02      -14.98     17.95 o 
  -7   8   8      532.99      472.71     51.38 o 
  -6   8   8      596.27      571.69     78.35 o 
  -5   8   8      169.76      155.24     35.52 o 
  -4   8   8     1584.23     1417.99     66.52 o 
  -3   8   8        3.97      -23.58     15.72 o 
  -2   8   8     1123.89     1189.82     56.63 o 
  -1   8   8      990.67     1134.36     53.40 o 
   0   8   8       95.78      110.37     12.72 o 
   1   8   8      451.25      459.38     30.79 o 
   2   8   8     3209.21     3509.29    102.52 o 
   3   8   8     2267.13     2393.40     80.70 o 
   4   8   8     5259.16     5373.58    150.08 o 
   5   8   8      720.20      743.46     30.23 o 
   6   8   8     4519.70     4230.21    255.81 o 
   7   8   8     3093.59     2682.10    100.54 o 
   8   8   8      715.67      624.11     29.09 o 
   9   8   8        2.51       19.51     13.54 o 
  10   8   8     1204.09     1122.17     45.00 o 
  11   8   8        1.06       -9.56     17.73 o 
  12   8   8      329.76      328.55     25.46 o 
  13   8   8       17.42       21.41     30.64 o 
  -7   9   8      799.14      807.98     70.63 o 
  -6   9   8      289.46      243.72     29.00 o 
  -5   9   8      456.74      387.80     39.63 o 
  -4   9   8       37.27       30.11     15.72 o 
  -3   9   8     1936.13     1721.61     76.12 o 
  -2   9   8      120.49       85.80     19.36 o 
  -1   9   8     3103.07     3465.54    130.62 o 
   0   9   8      843.18     1033.98     40.29 o 
   1   9   8     4496.00     5476.92    155.62 o 
   2   9   8      271.06      260.52     18.54 o 
   3   9   8     2359.61     2606.81     80.21 o 
   4   9   8       41.49       16.65     11.34 o 
   5   9   8     3157.45     3160.03     93.86 o 
   6   9   8        5.83       25.65     20.26 o 
   7   9   8     2720.88     2481.79     94.74 o 
   8   9   8        1.11       -7.89     14.37 o 
   9   9   8      162.93      147.23     20.58 o 
  10   9   8      270.24      192.36     23.29 o 
  11   9   8      105.63      109.39     20.54 o 
  12   9   8        8.87       -9.40     17.91 o 
  13   9   8      225.21      288.61     43.47 o 
  -6  10   8     1488.76     1396.76     71.66 o 
  -5  10   8       39.83       18.62     20.02 o 
  -4  10   8      853.77      733.84     45.05 o 
  -3  10   8      264.32      216.06     25.09 o 
  -2  10   8     1151.29     1067.30     63.44 o 
  -1  10   8      239.51      239.81     25.28 o 
   0  10   8     1224.45     1399.06     65.06 o 
   1  10   8      187.93      249.15     28.98 o 
   2  10   8     5528.59     6374.55    179.81 o 
   3  10   8      653.41      626.15     30.78 o 
   4  10   8      214.35      232.07     21.90 o 
   5  10   8      191.91      178.01     16.43 o 
   6  10   8     1634.19     1474.26     63.79 o 
   7  10   8      557.92      514.03     32.95 o 
   8  10   8      767.30      686.91     39.27 o 
   9  10   8      644.10      584.26     37.42 o 
  10  10   8      797.52      668.02     45.11 o 
  11  10   8       27.71       44.51     19.74 o 
  12  10   8      144.18      137.66     23.42 o 
  -5  11   8      826.51      767.30     81.14 o 
  -4  11   8      350.15      289.16     30.16 o 
  -3  11   8      736.76      620.15     41.80 o 
  -2  11   8      338.61      275.19     28.73 o 
  -1  11   8      293.31      311.41     29.77 o 
   0  11   8      748.89      868.56     48.03 o 
   1  11   8      501.62      572.22     29.88 o 
   2  11   8     1322.25     1616.14     76.37 o 
   3  11   8      910.00      917.38     38.80 o 
   4  11   8      305.89      310.96     27.77 o 
   5  11   8      246.74      274.25     30.02 o 
   6  11   8     2883.70     2592.78    101.63 o 
   7  11   8      323.78      299.51     26.26 o 
   8  11   8      710.90      659.88     72.11 o 
   9  11   8       77.01       89.60     20.33 o 
  10  11   8     1292.59     1094.99     55.97 o 
  11  11   8      296.76      296.87     30.68 o 
  12  11   8        3.25        8.00     19.29 o 
  -4  12   8      202.12      180.28     27.97 o 
  -3  12   8     1238.00     1092.87     60.70 o 
  -2  12   8      613.19      570.86     40.70 o 
  -1  12   8      662.99      689.58     44.49 o 
   0  12   8       45.00       39.48     18.73 o 
   1  12   8      935.30     1067.24     56.53 o 
   2  12   8      217.50      183.36     20.63 o 
   3  12   8     1800.27     1886.41     66.15 o 
   4  12   8      426.95      419.98     31.69 o 
   5  12   8      740.93      734.73     42.68 o 
   6  12   8      885.54      795.58     48.70 o 
   7  12   8      887.51      797.47     81.18 o 
   8  12   8      385.20      290.50     27.99 o 
   9  12   8      833.56      690.45     42.47 o 
  10  12   8       11.42       37.57     20.63 o 
  11  12   8      648.02      619.38     46.58 o 
  -2  13   8     1048.26      937.55     56.59 o 
  -1  13   8       73.66       72.32     38.51 o 
   0  13   8      735.86      790.23     48.83 o 
   1  13   8       43.06       27.32     19.65 o 
   2  13   8     1015.13     1111.84     47.28 o 
   3  13   8       17.65        0.26     15.65 o 
   4  13   8      954.77      989.87     53.25 o 
   5  13   8       74.29       64.59     31.40 o 
   6  13   8     2405.00     2348.44     97.16 o 
   7  13   8      338.21      287.16     28.38 o 
   8  13   8      371.99      307.60     28.90 o 
   9  13   8        7.02      -13.12     16.47 o 
  10  13   8      442.12      434.11     35.60 o 
  -1  14   8      884.10      835.66     54.00 o 
   0  14   8      216.47      197.60     29.27 o 
   1  14   8     1458.13     1556.09     76.86 o 
   2  14   8       12.06       -5.46     21.92 o 
   3  14   8      420.78      429.51     28.92 o 
   4  14   8       94.15       56.17     21.53 o 
   5  14   8      242.48      230.84     26.39 o 
   6  14   8       10.83        8.19     18.28 o 
   7  14   8      673.08      604.77     40.47 o 
   8  14   8        3.55       14.63     28.49 o 
   9  14   8      251.28      196.55     26.65 o 
   1  15   8      779.78      771.20     52.22 o 
   2  15   8      798.58      784.22     56.53 o 
   3  15   8       56.96       46.19     19.39 o 
   4  15   8       43.83       37.74     16.73 o 
   5  15   8      251.01      239.33     28.73 o 
   6  15   8      183.83      180.84     26.06 o 
   7  15   8      262.94      254.14     31.80 o 
   8  15   8      134.88      171.07     34.12 o 
  -5 -11   9      372.29      360.23     49.06 o 
  -4 -11   9       13.82        4.17     22.89 o 
  -3 -11   9      714.05      538.10     39.38 o 
  -2 -11   9        8.13       -5.07     17.32 o 
  -1 -11   9      730.84      689.14     65.12 o 
   0 -11   9       11.58        5.95     15.97 o 
   1 -11   9      111.75       84.83     20.03 o 
   2 -11   9       13.07       12.30     17.90 o 
   3 -11   9      544.45      528.91     38.75 o 
  -7 -10   9       21.92       33.48     26.45 o 
  -6 -10   9      394.22      411.27     60.37 o 
  -5 -10   9       20.23       11.93     16.14 o 
  -4 -10   9       97.70       71.85     23.29 o 
  -3 -10   9     1281.54     1055.62     95.48 o 
  -2 -10   9      553.47      504.70     46.62 o 
  -1 -10   9      535.13      533.16     45.42 o 
   0 -10   9      503.66      483.29     34.66 o 
   1 -10   9       84.34       58.06     18.43 o 
   2 -10   9      284.01      269.21     27.54 o 
   3 -10   9       13.91        3.06     16.48 o 
   4 -10   9      370.74      337.28     30.85 o 
  -8  -9   9       58.54       85.26     30.76 o 
  -7  -9   9      161.44      186.89     35.24 o 
  -6  -9   9      476.57      502.02     41.19 o 
  -5  -9   9     1037.60      961.44    133.64 o 
  -4  -9   9      287.99      266.59     26.82 o 
  -3  -9   9      377.81      356.21     42.51 o 
  -2  -9   9     1177.14     1060.51     96.24 o 
  -1  -9   9      591.11      503.77     37.43 o 
   0  -9   9      687.24      596.45     37.21 o 
   1  -9   9      271.31      220.16     23.47 o 
   2  -9   9      239.13      184.58     22.93 o 
   3  -9   9      680.20      640.28     39.88 o 
   4  -9   9       59.20       84.98     18.75 o 
   5  -9   9        1.61       -3.31     15.25 o 
   6  -9   9       54.18       65.44     27.65 o 
  -8  -8   9        0.92       10.15     25.65 o 
  -7  -8   9      441.27      459.68     50.82 o 
  -6  -8   9      124.70      113.03     22.81 o 
  -5  -8   9      531.33      526.49     65.56 o 
  -4  -8   9     1097.56      991.05    116.46 o 
  -3  -8   9      878.01      803.00     61.53 o 
  -2  -8   9      853.67      736.71     40.74 o 
  -1  -8   9      788.11      739.02     47.26 o 
   0  -8   9      116.84       84.46     16.33 o 
   1  -8   9      564.68      497.77     32.45 o 
   2  -8   9        5.43       -9.04     13.95 o 
   3  -8   9      393.27      354.98     36.76 o 
   4  -8   9      162.02      148.97     28.01 o 
   5  -8   9      307.99      269.12     26.27 o 
   6  -8   9       15.19        7.35     23.17 o 
  -9  -7   9       12.21       23.41     19.62 o 
  -8  -7   9      283.48      336.66     34.52 o 
  -7  -7   9       12.21       -7.35     17.49 o 
  -6  -7   9      555.93      512.12     50.02 o 
  -5  -7   9       14.71        3.83     12.67 o 
  -4  -7   9     1116.71     1084.74     68.01 o 
  -3  -7   9      100.28      112.23     16.53 o 
  -2  -7   9     3992.09     3843.48    179.16 o 
  -1  -7   9       40.54       17.81     11.93 o 
   0  -7   9      839.83      749.39     33.89 o 
   1  -7   9      348.97      292.80     24.34 o 
   2  -7   9     3065.77     2594.89     99.74 o 
   3  -7   9      398.57      322.24     26.24 o 
   4  -7   9     1889.25     1798.85     75.74 o 
   5  -7   9      174.43      155.93     32.28 o 
   6  -7   9      373.65      285.01     35.40 o 
   7  -7   9       10.77        5.11     20.30 o 
  -9  -6   9      478.70      561.47     43.39 o 
  -8  -6   9       51.50       42.25     20.17 o 
  -7  -6   9      292.38      325.90     41.27 o 
  -6  -6   9      109.05       73.87     18.71 o 
  -5  -6   9      397.99      364.98     23.35 o 
  -4  -6   9       54.86       14.47     12.20 o 
  -3  -6   9     1474.30     1438.40     54.17 o 
  -2  -6   9      623.25      541.03     27.49 o 
  -1  -6   9     3585.04     3344.05    101.94 o 
   0  -6   9        2.68       -2.89     12.02 o 
   1  -6   9     1813.65     1690.23     58.82 o 
   2  -6   9      838.42      822.37     35.59 o 
   3  -6   9     1249.18     1102.49     43.02 o 
   4  -6   9      477.47      436.14     25.60 o 
   5  -6   9     1431.85     1342.78     64.17 o 
   6  -6   9      546.88      537.68     67.28 o 
   7  -6   9      365.48      389.22     33.99 o 
   8  -6   9       58.08       21.17     33.40 o 
 -10  -5   9      260.80      396.84     38.40 o 
  -9  -5   9      157.75      176.35     28.23 o 
  -8  -5   9      257.38      284.30     31.05 o 
  -7  -5   9      337.14      344.34     33.72 o 
  -6  -5   9     1292.29     1355.90    104.95 o 
  -5  -5   9       19.79       23.03     11.73 o 
  -4  -5   9      145.89      131.54     15.62 o 
  -3  -5   9      775.12      696.76     30.86 o 
  -2  -5   9     1896.29     1688.56     56.78 o 
  -1  -5   9     3244.20     2921.09     89.75 o 
   0  -5   9     1713.55     1530.56     81.48 o 
   1  -5   9      647.80      567.90     47.64 o 
   2  -5   9     6621.93     6454.04    239.04 o 
   3  -5   9     1204.43     1112.15     42.63 o 
   4  -5   9      150.90      138.26     14.64 o 
   5  -5   9      687.38      645.28     30.79 o 
   6  -5   9        7.74       -5.78     23.09 o 
   7  -5   9      231.82      253.06     27.03 o 
   8  -5   9      911.01      905.24     77.71 o 
   9  -5   9       71.90      147.98     39.63 o 
  10  -5   9       49.81       85.58     36.12 o 
 -10  -4   9      153.58      167.94     27.64 o 
  -9  -4   9       72.21       78.21     29.16 o 
  -8  -4   9      973.40     1136.83     69.44 o 
  -7  -4   9       31.27       33.98     16.99 o 
  -6  -4   9      731.99      711.02     44.23 o 
  -5  -4   9      687.14      623.22     38.08 o 
  -4  -4   9      785.37      710.73     31.11 o 
  -3  -4   9      157.88      139.74     14.70 o 
  -2  -4   9     1515.77     1362.40     77.88 o 
  -1  -4   9      194.86      144.93     18.54 o 
   0  -4   9     1387.43     1331.64     47.17 o 
   1  -4   9     1172.81      966.57     42.41 o 
   2  -4   9     2690.88     2401.71     76.05 o 
   3  -4   9     1421.08     1319.80     47.34 o 
   4  -4   9       18.08        2.33     18.08 o 
   5  -4   9        1.68      -22.29     14.86 o 
   6  -4   9     1066.75     1074.54     54.73 o 
   7  -4   9      155.37      145.47     21.80 o 
   8  -4   9      251.32      267.52     27.68 o 
   9  -4   9      126.75      135.52     40.83 o 
  10  -4   9      616.08      812.37     79.74 o 
 -10  -3   9        8.41      -10.92     19.26 o 
  -9  -3   9      553.92      628.53     45.00 o 
  -8  -3   9      245.08      257.13     30.30 o 
  -7  -3   9     1414.98     1486.67     71.25 o 
  -6  -3   9      156.86      134.73     19.67 o 
  -5  -3   9     2336.78     2412.56    171.39 o 
  -4  -3   9        5.76       -3.32     10.74 o 
  -3  -3   9     3446.10     3380.25     99.97 o 
  -2  -3   9     1597.34     1480.74     49.64 o 
  -1  -3   9     2171.56     1888.02    102.85 o 
   0  -3   9        0.00      -12.98      8.66 o 
   1  -3   9     1164.59     1152.59     41.43 o 
   2  -3   9       55.75       24.73     15.55 o 
   3  -3   9    13225.77    13230.45    456.29 o 
   4  -3   9       32.37       17.37     11.30 o 
   5  -3   9     1020.28      897.62     36.39 o 
   6  -3   9      961.37      791.80     45.90 o 
   7  -3   9      956.52      973.02     51.93 o 
   8  -3   9      147.69      149.82     21.40 o 
   9  -3   9      668.08      694.29     43.93 o 
  10  -3   9       67.76       90.61     38.03 o 
  11  -3   9      231.36      266.80     51.14 o 
 -10  -2   9      550.90      670.60     48.54 o 
  -9  -2   9       15.74       22.39     20.77 o 
  -8  -2   9     1326.35     1376.85     69.74 o 
  -7  -2   9      411.82      426.81     34.67 o 
  -6  -2   9      891.42      864.99     47.09 o 
  -5  -2   9       64.72       40.36     14.05 o 
  -4  -2   9     2644.55     2614.39    104.33 o 
  -3  -2   9      649.88      615.44     26.56 o 
  -2  -2   9     2915.15     2787.69    203.41 o 
  -1  -2   9       91.37       82.18     16.34 o 
   0  -2   9      432.18      403.76     20.49 o 
   1  -2   9      381.96      309.36     28.95 o 
   2  -2   9     2773.69     2785.81     84.16 o 
   3  -2   9     1281.19     1209.78     43.48 o 
   4  -2   9     8083.76     8245.12    227.90 o 
   5  -2   9      584.76      535.73     25.44 o 
   6  -2   9     2982.10     2855.22    134.32 o 
   7  -2   9      140.47      159.17     21.94 o 
   8  -2   9     1007.10     1077.06     43.32 o 
   9  -2   9       68.23       89.93     14.50 o 
  10  -2   9      543.57      559.52     40.45 o 
  11  -2   9      369.61      448.14     38.25 o 
 -10  -1   9       65.13      131.73     26.40 o 
  -9  -1   9      741.89      803.02     83.14 o 
  -8  -1   9      217.38      218.36     28.61 o 
  -7  -1   9     1478.53     1473.18     70.25 o 
  -6  -1   9       60.49       74.67     17.32 o 
  -5  -1   9      153.99      154.06     19.47 o 
  -4  -1   9     1038.31      964.68     48.38 o 
  -3  -1   9     1453.03     1324.50     44.83 o 
  -2  -1   9     4471.77     4092.52    116.76 o 
  -1  -1   9     2684.18     2700.80     80.57 o 
   0  -1   9      260.76      197.28     20.00 o 
   1  -1   9     3468.99     3412.84     99.34 o 
   2  -1   9     1103.70     1105.32     38.69 o 
   3  -1   9     3237.62     2920.21     87.01 o 
   4  -1   9    11531.04    12171.97    329.87 o 
   5  -1   9      663.67      662.22     23.16 o 
   6  -1   9      975.28      964.43     61.26 o 
   7  -1   9     2171.53     2090.11     73.04 o 
   8  -1   9      451.77      448.47     25.89 o 
   9  -1   9       70.00       65.04     14.53 o 
  10  -1   9      428.92      448.94     36.06 o 
  11  -1   9       19.12       12.23     21.57 o 
  12  -1   9      115.35      142.03     26.74 o 
 -10   0   9      189.30      236.79     32.08 o 
  -9   0   9      454.81      488.79     40.66 o 
  -8   0   9       85.72       68.94     22.61 o 
  -7   0   9     1506.81     1496.60     56.83 o 
  -6   0   9     2207.47     2287.76    114.22 o 
  -5   0   9      215.27      226.06     26.09 o 
  -4   0   9      551.31      518.33     24.84 o 
  -3   0   9     8275.11     8157.93    208.47 o 
  -2   0   9       83.17       57.26      8.00 o 
  -1   0   9     2773.61     2462.05     76.39 o 
   0   0   9     2981.54     2830.20     81.94 o 
   1   0   9     5174.45     4810.66    136.31 o 
   2   0   9     4794.93     4589.43    110.53 o 
   3   0   9       42.75       73.90      9.81 o 
   4   0   9      945.12      808.19     29.76 o 
   5   0   9      895.01      859.76     41.84 o 
   6   0   9        6.17      -14.44      9.63 o 
   7   0   9     1257.01     1239.11     45.66 o 
   8   0   9      332.08      304.48     21.99 o 
   9   0   9      428.87      459.13     26.72 o 
  10   0   9       10.41       -4.65     14.17 o 
  11   0   9      568.69      589.35     43.17 o 
  12   0   9       12.72        2.96     24.81 o 
 -10   1   9      326.68      428.99     31.82 o 
  -9   1   9        1.29      -11.61     15.02 o 
  -8   1   9      798.54      843.57     44.06 o 
  -7   1   9       16.92        8.26     13.91 o 
  -6   1   9     4938.96     4877.40    204.67 o 
  -5   1   9        9.69        1.16     12.44 o 
  -4   1   9     3409.82     3334.46    100.39 o 
  -3   1   9        4.83      -11.81     31.60 o 
  -2   1   9     5291.53     5114.20    151.90 o 
  -1   1   9     1591.88     1444.79     39.44 o 
   0   1   9     3193.80     3103.57     77.26 o 
   1   1   9      563.09      604.94     27.04 o 
   2   1   9     8208.78     8362.89    196.17 o 
   3   1   9     4693.33     4662.13    112.36 o 
   4   1   9     4820.15     4621.55    153.04 o 
   5   1   9      654.91      608.35     25.41 o 
   6   1   9      717.58      724.28     29.69 o 
   7   1   9       16.82        6.93     11.51 o 
   8   1   9     2637.90     2605.29     83.00 o 
   9   1   9      211.93      225.98     20.47 o 
  10   1   9      962.12     1021.71     43.62 o 
  11   1   9       10.15       17.99     28.29 o 
  12   1   9      215.47      235.80     30.76 o 
  13   1   9        4.82       38.11     31.96 o 
 -10   2   9       73.03      108.64     20.99 o 
  -9   2   9      342.99      371.74     27.80 o 
  -8   2   9      401.49      416.70     28.47 o 
  -7   2   9      809.71      830.40     38.75 o 
  -6   2   9       11.21      -16.25     12.93 o 
  -5   2   9     2766.00     2700.49     85.74 o 
  -4   2   9        4.30      -15.90     10.60 o 
  -3   2   9     8796.67     8248.92    574.16 o 
  -2   2   9      587.56      521.60     18.91 o 
  -1   2   9      207.12      171.37     10.03 o 
   0   2   9     1572.52     1669.52     44.74 o 
   1   2   9     3025.18     2968.00     74.03 o 
   2   2   9      828.51      680.03     19.89 o 
   3   2   9     2281.71     2139.98     54.93 o 
   4   2   9      252.82      231.67     15.24 o 
   5   2   9     3150.79     2934.64     86.58 o 
   6   2   9      591.50      453.55     22.18 o 
   7   2   9     2688.73     2552.37     84.57 o 
   8   2   9      424.82      406.75     23.87 o 
   9   2   9     2221.77     2182.28     72.99 o 
  10   2   9     1253.66     1292.46     51.03 o 
  11   2   9      897.60      980.88     44.05 o 
  12   2   9       81.50      100.33     23.62 o 
  13   2   9       21.48       15.64     21.34 o 
  -9   3   9      241.82      279.24     27.13 o 
  -8   3   9      318.51      361.28     26.94 o 
  -7   3   9       90.65       73.74     20.22 o 
  -6   3   9     1528.60     1438.28     54.57 o 
  -5   3   9      844.35      812.55     36.39 o 
  -4   3   9     2218.60     2151.24     90.04 o 
  -3   3   9     2748.05     2493.96    119.50 o 
  -2   3   9     7118.75     7472.63    325.79 o 
  -1   3   9      164.28      122.13      8.84 o 
   0   3   9     3118.37     3367.39     83.39 o 
   1   3   9     2251.74     2026.98     76.24 o 
   2   3   9     2046.14     1907.55     58.55 o 
   3   3   9     3929.60     3714.37     90.94 o 
   4   3   9     2788.03     2470.76     62.76 o 
   5   3   9     3836.34     3554.68    103.07 o 
   6   3   9     3486.22     2998.74    129.56 o 
   7   3   9      106.41       69.60     13.54 o 
   8   3   9     1432.54     1367.22     49.38 o 
   9   3   9     1234.88     1223.05     73.27 o 
  10   3   9      171.44      202.84     20.51 o 
  11   3   9      967.79     1028.36     45.48 o 
  12   3   9      280.27      292.14     57.69 o 
  13   3   9       52.23       52.47     23.21 o 
  -9   4   9      200.73      217.34     25.59 o 
  -8   4   9      696.91      739.78     40.04 o 
  -7   4   9      156.74      143.16     20.79 o 
  -6   4   9       29.66       38.83     13.00 o 
  -5   4   9     1596.91     1450.64     54.07 o 
  -4   4   9     1768.68     1794.81     61.56 o 
  -3   4   9      687.79      589.16     36.94 o 
  -2   4   9     7827.61     7851.97    219.39 o 
  -1   4   9     3255.25     3442.72    101.32 o 
   0   4   9     4372.81     4791.23    116.33 o 
   1   4   9     1701.54     1585.31     52.74 o 
   2   4   9    13401.25    14886.15    345.28 o 
   3   4   9      184.14      165.26     10.01 o 
   4   4   9     2082.93     1809.93     48.16 o 
   5   4   9       17.35       23.49      8.32 o 
   6   4   9     2907.33     2706.89     81.72 o 
   7   4   9     2592.60     2279.13     71.99 o 
   8   4   9       70.29       67.23     13.00 o 
   9   4   9      243.85      233.06     18.95 o 
  10   4   9     1169.46     1226.71     48.82 o 
  11   4   9      197.66      178.85     21.20 o 
  12   4   9      482.61      585.89     43.56 o 
  13   4   9        1.06       20.98     38.91 o 
  -9   5   9      315.29      374.45     35.10 o 
  -8   5   9        7.46      -11.37     16.53 o 
  -7   5   9      841.81      778.52     39.57 o 
  -6   5   9      426.16      369.16     25.09 o 
  -5   5   9     1562.71     1400.05     53.73 o 
  -4   5   9        1.70       -7.79     11.56 o 
  -3   5   9     4469.42     4266.33    150.91 o 
  -2   5   9       88.40       75.49     12.70 o 
  -1   5   9     9984.90    11791.27    275.68 o 
   0   5   9      111.61      135.25     10.43 o 
   1   5   9     4106.17     4252.28    148.26 o 
   2   5   9     1265.83     1222.63     36.01 o 
   3   5   9     6687.60     6903.32    190.31 o 
   4   5   9        0.87       -0.05     11.78 o 
   5   5   9      161.37      146.34     11.94 o 
   6   5   9       47.47       46.57     18.27 o 
   7   5   9     2057.94     1812.90     59.45 o 
   8   5   9      280.34      279.39     19.39 o 
   9   5   9      704.22      684.66     34.18 o 
  10   5   9      296.98      271.25     22.44 o 
  11   5   9      732.36      805.91     39.44 o 
  12   5   9       11.68        1.16     14.97 o 
  13   5   9      435.12      517.16     43.13 o 
  -8   6   9      543.25      600.18     47.74 o 
  -7   6   9       98.12       79.89     17.90 o 
  -6   6   9      481.39      429.07     27.55 o 
  -5   6   9       80.61       91.01     20.46 o 
  -4   6   9     4424.49     3966.48    222.17 o 
  -3   6   9       84.58       81.32     14.16 o 
  -2   6   9     3221.78     3247.61     99.62 o 
  -1   6   9      294.26      274.67     17.96 o 
   0   6   9     4192.25     4723.78    115.61 o 
   1   6   9      851.37      980.08     48.01 o 
   2   6   9     7660.26     8315.71    197.06 o 
   3   6   9      876.10      887.13     28.29 o 
   4   6   9      727.92      718.34     23.72 o 
   5   6   9      319.22      250.68     18.63 o 
   6   6   9      894.67      815.93     32.25 o 
   7   6   9      500.46      459.72     23.43 o 
   8   6   9     1338.47     1195.78     44.22 o 
   9   6   9        3.13        5.00     11.58 o 
  10   6   9     1483.76     1455.71     54.49 o 
  11   6   9       41.39       35.84     16.65 o 
  12   6   9      435.07      466.33     30.78 o 
  13   6   9       78.59       77.61     23.17 o 
  -8   7   9      216.17      211.27     28.50 o 
  -7   7   9      279.64      235.34     29.92 o 
  -6   7   9      182.96      184.99     23.47 o 
  -5   7   9      526.91      545.15     44.39 o 
  -4   7   9      851.31      758.28     36.50 o 
  -3   7   9     2739.47     2712.21     87.65 o 
  -2   7   9      137.69      151.71     16.28 o 
  -1   7   9     1610.48     1683.58     57.10 o 
   0   7   9     1137.32     1317.35     38.72 o 
   1   7   9      241.59      263.69     14.27 o 
   2   7   9     4333.02     4731.26    116.39 o 
   3   7   9     2452.43     2601.73     72.67 o 
   4   7   9     3281.09     3157.64    163.85 o 
   5   7   9      101.04       88.08     12.96 o 
   6   7   9     1487.41     1405.24     48.48 o 
   7   7   9      192.21      164.60     23.90 o 
   8   7   9      299.84      265.39     19.91 o 
   9   7   9      816.59      790.75     35.06 o 
  10   7   9      711.98      739.52     35.34 o 
  11   7   9      985.75     1017.16     44.22 o 
  12   7   9       97.80      112.25     19.13 o 
  13   7   9       66.78       79.87     22.58 o 
  -7   8   9      366.68      322.02     32.21 o 
  -6   8   9       60.79       34.42     18.73 o 
  -5   8   9      169.17      165.10     22.91 o 
  -4   8   9      683.11      604.62     39.19 o 
  -3   8   9     1934.01     1986.56     84.21 o 
  -2   8   9     1514.11     1468.07     66.22 o 
  -1   8   9      547.99      630.33     36.91 o 
   0   8   9     1410.92     1615.67     54.19 o 
   1   8   9     1346.44     1590.19     89.11 o 
   2   8   9      124.14      130.68     14.31 o 
   3   8   9     5373.82     5942.86    298.02 o 
   4   8   9       10.16       19.42     11.29 o 
   5   8   9     6091.49     6000.47    204.34 o 
   6   8   9      226.00      234.25     32.80 o 
   7   8   9      988.94      950.79     45.48 o 
   8   8   9      153.36      133.64     14.87 o 
   9   8   9      974.08      805.58     35.42 o 
  10   8   9       38.92       35.80     14.72 o 
  11   8   9      518.75      545.70     30.67 o 
  12   8   9       47.05       47.71     15.60 o 
  13   8   9      164.03      179.38     21.45 o 
  -6   9   9      365.19      269.30     29.22 o 
  -5   9   9       16.04       -3.97     21.85 o 
  -4   9   9      903.11      815.76     47.40 o 
  -3   9   9        3.82       -8.07     15.86 o 
  -2   9   9     2791.75     2912.77    114.70 o 
  -1   9   9       49.23       34.25     16.08 o 
   0   9   9     3800.59     4393.91    160.39 o 
   1   9   9     2472.60     2661.66     82.79 o 
   2   9   9     5452.46     6078.66    170.93 o 
   3   9   9       16.36       11.87     13.32 o 
   4   9   9     6655.79     6871.07    219.94 o 
   5   9   9      146.16      148.57     19.76 o 
   6   9   9     4843.04     4561.84    160.49 o 
   7   9   9      166.62      129.09     19.11 o 
   8   9   9      356.21      358.65     26.84 o 
   9   9   9       76.09       73.29     16.86 o 
  10   9   9       76.15       79.44     18.56 o 
  11   9   9        3.54       -9.75     15.44 o 
  12   9   9      212.19      229.58     26.55 o 
  13   9   9       17.02       31.48     29.40 o 
  -5  10   9      311.57      266.01     39.51 o 
  -4  10   9       51.43       44.45     18.39 o 
  -3  10   9     1026.75      945.67     52.79 o 
  -2  10   9       24.44      -11.28     17.50 o 
  -1  10   9      896.71      944.75     50.67 o 
   0  10   9      157.94      173.91     23.44 o 
   1  10   9     8488.03    10258.39    309.82 o 
   2  10   9       82.27        7.83     27.46 o 
   3  10   9     1854.69     1939.04     64.57 o 
   4  10   9        2.70       -2.55     28.81 o 
   5  10   9     1787.44     1688.26     70.99 o 
   6  10   9      953.81      873.81     44.73 o 
   7  10   9     1471.88     1383.50     61.51 o 
   8  10   9       76.00       75.46     16.71 o 
   9  10   9      576.11      458.12     32.37 o 
  10  10   9      458.91      380.37     31.81 o 
  11  10   9      278.60      271.65     28.04 o 
  12  10   9       56.96       60.67     19.76 o 
  -4  11   9      238.80      180.64     26.47 o 
  -3  11   9      128.90      105.55     22.82 o 
  -2  11   9      482.26      362.35     32.52 o 
  -1  11   9      405.22      386.23     32.40 o 
   0  11   9      125.36      157.14     23.26 o 
   1  11   9      325.95      388.62     24.91 o 
   2  11   9     2048.27     2152.43     71.85 o 
   3  11   9       11.92       -1.09     17.64 o 
   4  11   9      280.13      276.32     24.66 o 
   5  11   9     1668.47     1534.06     67.77 o 
   6  11   9      177.40      186.14     22.88 o 
   7  11   9     1585.18     1288.89     59.79 o 
   8  11   9      108.28      104.97     20.00 o 
   9  11   9     1237.93     1078.62     84.14 o 
  10  11   9      184.32      162.53     24.75 o 
  11  11   9       45.45       39.66     20.25 o 
  12  11   9      163.97      160.33     37.04 o 
  -3  12   9      438.79      342.98     34.13 o 
  -2  12   9      303.35      266.23     30.36 o 
  -1  12   9       52.32       33.81     17.88 o 
   0  12   9      225.76      243.98     27.48 o 
   1  12   9      164.01      186.13     40.43 o 
   2  12   9     1772.41     1964.92     68.76 o 
   3  12   9      631.38      630.52     32.84 o 
   4  12   9      953.97     1000.11     50.31 o 
   5  12   9      225.42      203.13     29.12 o 
   6  12   9     1443.67     1402.90     65.16 o 
   7  12   9      132.77      134.93     20.88 o 
   8  12   9      934.01      777.61     44.84 o 
   9  12   9        9.45       16.03     17.95 o 
  10  12   9     1203.45     1090.88    110.79 o 
  11  12   9      166.22      181.28     26.89 o 
  -2  13   9        0.73      -28.16     19.52 o 
  -1  13   9      353.62      295.00     32.10 o 
   0  13   9       27.21       25.20     19.21 o 
   1  13   9      517.89      572.46     40.42 o 
   2  13   9       40.88       33.41     15.13 o 
   3  13   9      941.20      923.48     41.97 o 
   4  13   9       43.04       47.80     19.73 o 
   5  13   9     2257.99     2075.90     89.13 o 
   6  13   9      413.49      352.92     32.64 o 
   7  13   9     1327.98     1205.68     60.14 o 
   8  13   9       27.06       18.31     18.16 o 
   9  13   9      502.35      470.11     35.71 o 
  10  13   9      105.26      116.86     23.54 o 
  -1  14   9       77.84       38.75     30.20 o 
   0  14   9      829.30      837.99     53.75 o 
   1  14   9       60.68       40.71     21.76 o 
   2  14   9      786.93      812.00     50.86 o 
   3  14   9        2.88      -12.89     25.51 o 
   4  14   9      568.85      472.19     37.12 o 
   5  14   9      104.92      110.86     22.76 o 
   6  14   9     1093.12     1023.88     55.61 o 
   7  14   9        6.09       15.96     17.85 o 
   8  14   9      488.77      410.69     34.37 o 
   9  14   9       94.33       54.46     21.65 o 
   1  15   9      282.89      289.01     45.23 o 
   2  15   9      170.64      203.86     30.30 o 
   3  15   9      238.13      212.71     23.38 o 
   4  15   9      163.03      130.49     23.26 o 
   5  15   9      255.17      267.04     30.59 o 
   6  15   9      156.88      117.91     24.18 o 
   7  15   9      504.35      479.28     37.81 o 
  -4 -11  10      157.00      185.14     36.28 o 
  -3 -11  10       12.34       49.54     27.89 o 
  -2 -11  10      768.53      652.05     52.18 o 
  -1 -11  10       69.46       37.46     18.75 o 
   0 -11  10       94.05      112.82     20.67 o 
   1 -11  10       31.71       41.55     25.17 o 
  -6 -10  10        0.27       14.38     25.97 o 
  -5 -10  10      157.53      168.20     23.70 o 
  -4 -10  10       70.67       61.23     18.90 o 
  -3 -10  10       16.59       -7.31     22.01 o 
  -2 -10  10      776.57      624.34     48.22 o 
  -1 -10  10      554.62      487.69     35.15 o 
   0 -10  10       40.69       21.31     15.68 o 
   1 -10  10       79.82       66.27     18.06 o 
   2 -10  10       92.21       61.76     19.49 o 
   3 -10  10      639.71      560.96     39.33 o 
   4 -10  10       82.83       87.93     20.80 o 
  -7  -9  10      188.55      226.69     40.11 o 
  -6  -9  10      371.74      410.90     44.91 o 
  -5  -9  10       99.93      123.20     20.90 o 
  -4  -9  10      114.74       73.41     18.41 o 
  -3  -9  10      119.89      100.33     36.92 o 
  -2  -9  10       43.03       34.71     17.39 o 
  -1  -9  10      356.26      322.88     28.25 o 
   0  -9  10      525.95      430.90     32.23 o 
   1  -9  10      457.52      433.06     32.37 o 
   2  -9  10      330.87      277.75     26.30 o 
   3  -9  10       47.67       49.33     17.36 o 
   4  -9  10      366.69      363.94     30.28 o 
   5  -9  10      149.69      135.60     33.16 o 
  -8  -8  10       85.44      124.49     33.96 o 
  -7  -8  10       37.16       39.71     27.57 o 
  -6  -8  10      795.68      784.17     66.56 o 
  -5  -8  10      307.08      283.56     50.02 o 
  -4  -8  10      408.56      404.60     45.70 o 
  -3  -8  10      320.08      298.53     68.76 o 
  -2  -8  10     1021.24      894.33     50.14 o 
  -1  -8  10       78.81       85.23     17.43 o 
   0  -8  10      309.19      276.82     24.94 o 
   1  -8  10        0.88        1.45     12.56 o 
   2  -8  10      318.95      284.88     25.59 o 
   3  -8  10      494.37      443.63     32.15 o 
   4  -8  10      135.01      114.41     19.31 o 
   5  -8  10        9.42      -16.30     21.81 o 
   6  -8  10      339.09      358.13     42.67 o 
   7  -8  10        5.08        5.67     20.93 o 
  -8  -7  10        0.63        6.49     18.79 o 
  -7  -7  10      424.01      495.25     69.32 o 
  -6  -7  10        0.14      -25.03     16.69 o 
  -5  -7  10     1084.54     1119.22     60.92 o 
  -4  -7  10      146.23      132.16     17.72 o 
  -3  -7  10     1470.65     1479.97    105.50 o 
  -2  -7  10      103.23       97.69     14.71 o 
  -1  -7  10      197.58      188.67     24.85 o 
   0  -7  10       26.78       14.46     11.19 o 
   1  -7  10      167.85      136.54     18.81 o 
   2  -7  10      314.91      272.22     27.41 o 
   3  -7  10      774.09      637.84     37.62 o 
   4  -7  10       63.33       34.77     16.42 o 
   5  -7  10      873.31      740.22     59.21 o 
   6  -7  10      141.95      140.95     28.85 o 
   7  -7  10      133.39      106.35     28.45 o 
  -9  -6  10        0.26        1.27     19.78 o 
  -8  -6  10      182.79      228.00     30.21 o 
  -7  -6  10       39.77       20.68     20.69 o 
  -6  -6  10      333.94      376.63     33.07 o 
  -5  -6  10        3.81       -9.90     11.16 o 
  -4  -6  10      769.62      715.71     40.21 o 
  -3  -6  10      120.87       97.67     18.18 o 
  -2  -6  10     3613.07     3319.08    186.77 o 
  -1  -6  10      728.19      600.49     29.68 o 
   0  -6  10      275.93      229.50     19.52 o 
   1  -6  10     1180.66     1048.53     42.39 o 
   2  -6  10      533.01      451.66     26.23 o 
   3  -6  10     1420.25     1326.50     50.67 o 
   4  -6  10     1035.11      967.11     41.88 o 
   5  -6  10      595.81      538.96     39.63 o 
   6  -6  10      798.15      774.96     78.11 o 
   7  -6  10        1.63      -19.61     18.62 o 
   8  -6  10      216.45      253.64     36.52 o 
  -9  -5  10      257.85      360.99     36.37 o 
  -8  -5  10      272.58      287.16     31.45 o 
  -7  -5  10      586.26      604.19     61.92 o 
  -6  -5  10       43.90       36.96     16.87 o 
  -5  -5  10      199.31      194.75     22.68 o 
  -4  -5  10      390.46      342.96     22.18 o 
  -3  -5  10      862.62      817.84     35.43 o 
  -2  -5  10     1554.15     1384.30     66.85 o 
  -1  -5  10     1001.51      840.28     38.73 o 
   0  -5  10     1667.78     1492.81     53.23 o 
   1  -5  10      320.61      247.21     23.20 o 
   2  -5  10      938.52      884.68     37.32 o 
   3  -5  10      677.20      565.33     28.31 o 
   4  -5  10       43.02       33.13     12.12 o 
   5  -5  10      640.90      595.97     30.07 o 
   6  -5  10     1485.37     1447.37     71.79 o 
   7  -5  10      574.83      572.13     40.15 o 
   8  -5  10        3.32        5.18     18.19 o 
   9  -5  10      367.46      473.35     63.76 o 
  -9  -4  10       76.40       81.26     24.61 o 
  -8  -4  10       87.43      120.03     23.75 o 
  -7  -4  10      415.85      390.59     33.31 o 
  -6  -4  10      588.17      601.20     39.45 o 
  -5  -4  10       22.44       25.80     15.64 o 
  -4  -4  10      172.88      145.26     15.73 o 
  -3  -4  10     1560.09     1527.98     53.30 o 
  -2  -4  10     1712.17     1560.69     53.88 o 
  -1  -4  10     3207.01     3046.91     93.32 o 
   0  -4  10       26.55      -10.21     12.25 o 
   1  -4  10     2068.76     2006.62     66.00 o 
   2  -4  10      425.63      384.43     23.41 o 
   3  -4  10     1489.92     1428.73     51.05 o 
   4  -4  10      184.32      183.56     16.60 o 
   5  -4  10      956.18      868.21     36.92 o 
   6  -4  10       25.75        7.07     34.56 o 
   7  -4  10      757.56      728.46     44.53 o 
   8  -4  10      105.30      123.19     22.48 o 
   9  -4  10      244.03      278.83     46.58 o 
  10  -4  10       75.87      125.21     42.43 o 
 -10  -3  10      172.44      237.87     40.83 o 
  -9  -3  10        8.16      -15.70     17.93 o 
  -8  -3  10      435.00      544.55     41.55 o 
  -7  -3  10      241.03      251.37     28.39 o 
  -6  -3  10     1078.01     1050.46     55.32 o 
  -5  -3  10        3.34       -8.07     21.17 o 
  -4  -3  10      888.58      904.22     36.40 o 
  -3  -3  10       23.88       15.64     11.48 o 
  -2  -3  10     2874.73     2725.43     83.37 o 
  -1  -3  10     2059.30     1753.31    153.27 o 
   0  -3  10     1744.98     1588.19     53.90 o 
   1  -3  10      183.72      112.75     24.29 o 
   2  -3  10     2631.77     2488.15     78.17 o 
   3  -3  10      926.11      735.25     32.33 o 
   4  -3  10      119.26      138.38     36.08 o 
   5  -3  10      226.64      189.30     24.40 o 
   6  -3  10      430.30      463.03     34.45 o 
   7  -3  10      222.54      235.97     38.47 o 
   8  -3  10      165.02      187.27     24.48 o 
   9  -3  10       47.04       29.38     20.43 o 
  10  -3  10      927.62     1173.46    101.08 o 
  11  -3  10        3.55       40.43     34.76 o 
 -10  -2  10        4.40        3.52     27.65 o 
  -9  -2  10      259.44      304.57     32.46 o 
  -8  -2  10       53.94       57.00     20.62 o 
  -7  -2  10      719.54      777.22     48.22 o 
  -6  -2  10      161.22      160.22     22.40 o 
  -5  -2  10      185.06      164.09     21.47 o 
  -4  -2  10       34.12       15.88     13.49 o 
  -3  -2  10     4021.26     3947.44    115.12 o 
  -2  -2  10        1.53      -14.90      9.93 o 
  -1  -2  10     3669.98     3513.82    139.61 o 
   0  -2  10      632.56      511.91     45.36 o 
   1  -2  10      846.28      831.14     40.18 o 
   2  -2  10      992.47      864.37     52.18 o 
   3  -2  10     7114.42     7194.16    201.41 o 
   4  -2  10     4967.26     4854.70    140.34 o 
   5  -2  10      996.42      905.30     79.42 o 
   6  -2  10     3347.20     3260.92    125.96 o 
   7  -2  10      764.41      786.06     91.25 o 
   8  -2  10      456.33      472.29     34.07 o 
   9  -2  10      132.18      142.63     22.08 o 
  10  -2  10      156.87      180.02     43.15 o 
  11  -2  10      799.77     1016.05     92.93 o 
 -10  -1  10      591.32      734.95     65.76 o 
  -9  -1  10      103.80      146.30     25.67 o 
  -8  -1  10      844.29      844.59     52.25 o 
  -7  -1  10      468.29      494.60     37.51 o 
  -6  -1  10      505.11      475.09     34.67 o 
  -5  -1  10       12.69       11.79     14.13 o 
  -4  -1  10      225.63      209.41     22.66 o 
  -3  -1  10     2620.48     2638.25     80.14 o 
  -2  -1  10      792.07      680.54     28.03 o 
  -1  -1  10      379.45      331.79     20.84 o 
   0  -1  10     1415.82     1213.34     42.55 o 
   1  -1  10     2636.37     2368.51     73.22 o 
   2  -1  10     1560.24     1467.81     71.41 o 
   3  -1  10     2735.83     2464.72     86.53 o 
   4  -1  10     3822.56     3813.47    111.98 o 
   5  -1  10     7469.22     7704.45    266.23 o 
   6  -1  10      826.97      700.55     41.33 o 
   7  -1  10      803.22      795.51     36.91 o 
   8  -1  10      390.15      389.06     24.48 o 
   9  -1  10      119.27      127.29     16.51 o 
  10  -1  10      346.76      341.55     25.00 o 
  11  -1  10      569.39      660.73     46.08 o 
 -10   0  10      169.99      229.48     41.31 o 
  -9   0  10      184.61      253.86     30.66 o 
  -8   0  10      449.21      511.17     40.60 o 
  -7   0  10      746.87      715.23     45.52 o 
  -6   0  10      665.29      614.00     39.72 o 
  -5   0  10      278.94      292.18     25.49 o 
  -4   0  10       13.14      -17.77     14.54 o 
  -3   0  10      757.51      707.96     38.05 o 
  -2   0  10     4444.13     4151.24    118.79 o 
  -1   0  10      723.73      668.55     31.17 o 
   0   0  10     2952.54     2739.37     86.58 o 
   1   0  10     1018.41      967.59     35.70 o 
   2   0  10     2455.81     2357.70     72.12 o 
   3   0  10     4817.14     4323.27    123.67 o 
   4   0  10     3391.31     2915.18    210.28 o 
   5   0  10       12.22       19.35      9.79 o 
   6   0  10     2815.24     2921.44    193.73 o 
   7   0  10      481.21      449.04     36.04 o 
   8   0  10      723.31      714.30     33.41 o 
   9   0  10      208.34      175.01     18.21 o 
  10   0  10      374.98      406.84     27.38 o 
  11   0  10       14.98       12.61     19.63 o 
  12   0  10      479.21      606.82     45.44 o 
  -9   1  10      490.43      611.30     45.65 o 
  -8   1  10       20.23       10.73     19.59 o 
  -7   1  10     1715.08     1678.68     79.31 o 
  -6   1  10        9.94       -5.20     12.56 o 
  -5   1  10     1819.88     1644.52     58.03 o 
  -4   1  10        5.17        6.74     11.53 o 
  -3   1  10     3261.11     3217.36    122.27 o 
  -2   1  10       62.23       51.79     10.18 o 
  -1   1  10     1831.80     1705.57     46.17 o 
   0   1  10       40.75       49.06     10.62 o 
   1   1  10     7814.68     7415.70    189.13 o 
   2   1  10      919.13      689.83     32.42 o 
   3   1  10      293.02      262.08     11.84 o 
   4   1  10     1004.70      857.54     37.82 o 
   5   1  10     3442.78     3408.90    100.32 o 
   6   1  10      814.04      752.53     31.69 o 
   7   1  10     1428.28     1473.88     83.74 o 
   8   1  10        0.84        6.83     13.14 o 
   9   1  10      660.12      671.84     33.79 o 
  10   1  10       13.37       -7.69     13.74 o 
  11   1  10      676.21      727.68     37.31 o 
  12   1  10       17.66       22.67     21.26 o 
  -9   2  10        5.16        3.62     20.88 o 
  -8   2  10      590.82      615.72     35.02 o 
  -7   2  10      188.47      178.62     20.00 o 
  -6   2  10     1255.73     1254.55     49.49 o 
  -5   2  10      206.64      181.83     18.40 o 
  -4   2  10      283.90      271.57     25.10 o 
  -3   2  10       11.85       -1.94     10.91 o 
  -2   2  10     4678.84     4299.41    173.50 o 
  -1   2  10      366.13      335.08     14.65 o 
   0   2  10       25.24       23.32      6.28 o 
   1   2  10      246.36      207.44     14.39 o 
   2   2  10     6574.40     6355.80    151.41 o 
   3   2  10      431.73      402.33     16.16 o 
   4   2  10     3184.21     2794.67     70.67 o 
   5   2  10     3194.52     2720.79    181.84 o 
   6   2  10     1744.61     1650.78     54.90 o 
   7   2  10     1270.45     1241.18     45.50 o 
   8   2  10     1940.88     1969.55     66.42 o 
   9   2  10     1268.91     1294.03     50.40 o 
  10   2  10      864.78      931.69     41.99 o 
  11   2  10      237.59      249.84     23.94 o 
  12   2  10      311.34      360.63     34.70 o 
  13   2  10       38.11       32.68     30.92 o 
  -9   3  10      601.44      687.04     40.22 o 
  -8   3  10      239.75      295.77     32.09 o 
  -7   3  10      558.73      555.95     31.99 o 
  -6   3  10      245.43      231.11     20.57 o 
  -5   3  10     1429.28     1346.85     51.24 o 
  -4   3  10     2388.33     2273.33     74.38 o 
  -3   3  10     3643.36     3407.07    103.11 o 
  -2   3  10     1436.22     1270.37     45.20 o 
  -1   3  10      182.50      185.66     11.16 o 
   0   3  10      318.70      272.28     12.88 o 
   1   3  10      261.90      228.53     12.27 o 
   2   3  10     3093.97     2908.69     73.44 o 
   3   3  10     3443.81     3371.62     83.90 o 
   4   3  10     1442.53     1323.11     38.45 o 
   5   3  10     4516.79     3908.44    226.44 o 
   6   3  10     3555.58     3416.01    101.59 o 
   7   3  10     1317.36     1151.73     93.02 o 
   8   3  10      791.53      748.76     40.57 o 
   9   3  10     1207.73     1259.62     49.00 o 
  10   3  10     1854.32     1836.40     66.05 o 
  11   3  10      464.32      508.33     31.71 o 
  12   3  10      186.25      267.86     39.31 o 
  13   3  10       32.89       33.21     20.82 o 
  -9   4  10      196.46      230.60     29.77 o 
  -8   4  10      262.30      259.87     25.94 o 
  -7   4  10      391.75      394.04     27.77 o 
  -6   4  10      782.84      730.56     36.37 o 
  -5   4  10      254.67      261.31     20.99 o 
  -4   4  10      385.25      346.28     22.62 o 
  -3   4  10     1280.78     1231.34     45.59 o 
  -2   4  10     1687.35     1753.80     58.71 o 
  -1   4  10     4341.35     4498.81    128.62 o 
   0   4  10      617.46      538.95     26.76 o 
   1   4  10     1263.18     1242.59     36.62 o 
   2   4  10     1465.20     1380.79     39.67 o 
   3   4  10     3012.50     2794.76     71.03 o 
   4   4  10      139.61      129.85      9.18 o 
   5   4  10     6511.77     5826.55    288.67 o 
   6   4  10      804.58      674.55     41.90 o 
   7   4  10     1673.38     1595.07     54.47 o 
   8   4  10      435.33      374.70     22.12 o 
   9   4  10     1248.62     1242.42     47.82 o 
  10   4  10        0.90       -6.97     14.39 o 
  11   4  10      826.01      919.46     42.41 o 
  12   4  10        2.10       -6.30     22.26 o 
  13   4  10      316.95      413.43     38.95 o 
  -8   5  10      618.82      652.95     48.90 o 
  -7   5  10      103.94       71.08     17.47 o 
  -6   5  10      157.44      152.50     17.91 o 
  -5   5  10      490.68      472.99     27.66 o 
  -4   5  10     3013.83     2772.94     89.58 o 
  -3   5  10        1.50      -14.98      9.98 o 
  -2   5  10     5832.35     5840.34    167.97 o 
  -1   5  10       67.14       70.62     12.47 o 
   0   5  10     3564.87     3691.05     92.30 o 
   1   5  10      614.44      639.15     33.11 o 
   2   5  10     6140.84     6386.17    153.43 o 
   3   5  10      252.61      226.32     12.32 o 
   4   5  10     1472.02     1322.07     44.60 o 
   5   5  10        0.17       -2.25      7.38 o 
   6   5  10     3781.20     3377.07    100.15 o 
   7   5  10      355.44      274.01     19.36 o 
   8   5  10      428.77      410.99     23.04 o 
   9   5  10        1.17      -11.77     11.62 o 
  10   5  10     1246.51     1259.09     50.36 o 
  11   5  10      210.23      206.77     22.41 o 
  12   5  10      362.65      439.32     30.21 o 
  13   5  10      151.40      172.29     28.51 o 
  -8   6  10       22.09       -1.73     17.70 o 
  -7   6  10      994.83     1019.72     48.02 o 
  -6   6  10       15.78        3.37     17.12 o 
  -5   6  10      652.29      606.50     38.98 o 
  -4   6  10       67.45       70.84     15.06 o 
  -3   6  10     3785.36     3718.17    114.16 o 
  -2   6  10      105.86       86.69     13.90 o 
  -1   6  10     5926.92     6448.61    183.83 o 
   0   6  10     1569.65     1784.12     49.70 o 
   1   6  10     3803.10     4146.35    110.72 o 
   2   6  10        2.02      -15.63     10.42 o 
   3   6  10     2921.73     2809.38     72.52 o 
   4   6  10      127.18      111.72      9.16 o 
   5   6  10      810.67      730.05     29.58 o 
   6   6  10      287.51      250.58     17.14 o 
   7   6  10     1670.50     1496.32     51.65 o 
   8   6  10      250.94      234.10     18.23 o 
   9   6  10     1256.10     1192.37     46.31 o 
  10   6  10       73.39       88.26     18.48 o 
  11   6  10      748.18      815.86     56.00 o 
  12   6  10       68.93       69.03     17.69 o 
  13   6  10      143.80      177.10     27.95 o 
  -7   7  10      256.16      257.84     29.39 o 
  -6   7  10      251.81      231.30     25.89 o 
  -5   7  10        5.77        1.53     14.82 o 
  -4   7  10     1598.31     1641.25     65.70 o 
  -3   7  10      453.91      483.10     28.09 o 
  -2   7  10     1749.62     1718.90     60.16 o 
  -1   7  10      301.01      288.89     19.45 o 
   0   7  10     1030.78     1131.35     57.65 o 
   1   7  10     2613.12     2746.11    100.11 o 
   2   7  10     1094.35     1072.07     33.71 o 
   3   7  10      363.44      384.06     17.74 o 
   4   7  10     1241.52     1263.22     37.60 o 
   5   7  10     1344.18     1171.52     42.53 o 
   6   7  10      800.66      795.27     32.52 o 
   7   7  10      697.40      610.83     27.83 o 
   8   7  10     1164.13      986.43     39.36 o 
   9   7  10     1923.99     1787.71     62.12 o 
  10   7  10     3045.18     2978.29    109.83 o 
  11   7  10      620.32      693.17     36.34 o 
  12   7  10      427.60      441.15     29.37 o 
  13   7  10       93.85      112.32     19.86 o 
  -7   8  10      273.25      258.54     31.04 o 
  -6   8  10      321.13      308.05     30.50 o 
  -5   8  10       41.11       30.27     16.62 o 
  -4   8  10      362.37      382.23     31.53 o 
  -3   8  10     1548.76     1483.51     69.06 o 
  -2   8  10      989.38     1106.26     54.98 o 
  -1   8  10       64.57       61.57     17.13 o 
   0   8  10     2059.66     2338.49     93.30 o 
   1   8  10      229.30      232.60     17.47 o 
   2   8  10      725.54      793.86     43.86 o 
   3   8  10        5.06       -8.63     11.60 o 
   4   8  10     4616.66     4874.29    137.51 o 
   5   8  10       46.09       41.66     15.17 o 
   6   8  10     1025.77      895.86     42.85 o 
   7   8  10      482.15      433.01     23.55 o 
   8   8  10      297.23      274.05     19.30 o 
   9   8  10        1.40        5.96     12.54 o 
  10   8  10     1285.44     1269.81     60.02 o 
  11   8  10      281.86      309.81     24.02 o 
  12   8  10      281.05      301.68     24.71 o 
  13   8  10       15.98       12.29     19.97 o 
  -6   9  10       18.18        5.24     19.16 o 
  -5   9  10      193.69      167.53     23.91 o 
  -4   9  10       83.20       63.21     23.05 o 
  -3   9  10     2294.66     2286.88     96.62 o 
  -2   9  10      179.30      186.16     24.41 o 
  -1   9  10      410.49      455.84     56.61 o 
   0   9  10       52.64      109.82     20.21 o 
   1   9  10     7539.99     8799.27    242.63 o 
   2   9  10      123.31      127.15     34.77 o 
   3   9  10     3612.81     3860.38    132.24 o 
   4   9  10      245.99      246.16     18.72 o 
   5   9  10     5565.32     5400.92    187.42 o 
   6   9  10       72.41       83.21     16.99 o 
   7   9  10      743.31      707.68     38.42 o 
   8   9  10      150.82      122.00     19.30 o 
   9   9  10      482.90      415.74     30.08 o 
  10   9  10        7.68        3.10     24.33 o 
  11   9  10      759.76      732.06     45.31 o 
  12   9  10        9.87        9.41     18.18 o 
  13   9  10      316.49      360.92     47.70 o 
  -5  10  10       56.39       20.70     19.62 o 
  -4  10  10      466.82      451.87     35.51 o 
  -3  10  10        0.69       -0.79     30.96 o 
  -2  10  10     1864.81     1950.82     85.90 o 
  -1  10  10      112.14      119.99     21.52 o 
   0  10  10     2125.77     2281.31     95.00 o 
   1  10  10      856.81      949.35     40.48 o 
   2  10  10     4430.54     5067.91    146.73 o 
   3  10  10        1.43      -18.65     13.93 o 
   4  10  10     1632.60     1594.32     66.35 o 
   5  10  10     1255.37     1286.48     58.84 o 
   6  10  10     2081.18     1824.84     75.87 o 
   7  10  10        1.50        0.26     22.37 o 
   8  10  10      279.90      254.43     27.65 o 
   9  10  10       69.07       49.30     19.26 o 
  10  10  10       91.20       83.29     19.52 o 
  11  10  10       17.36        4.00     20.97 o 
  12  10  10      168.02      182.46     25.60 o 
  -4  11  10      206.64      163.03     26.53 o 
  -3  11  10     1094.50     1041.24     57.87 o 
  -2  11  10      177.42      155.41     23.72 o 
  -1  11  10      419.16      415.90     34.39 o 
   0  11  10      316.16      338.26     31.69 o 
   1  11  10     1997.25     2306.68    126.13 o 
   2  11  10       66.40       85.23     15.83 o 
   3  11  10     1227.20     1241.78     47.69 o 
   4  11  10      581.30      601.47     35.62 o 
   5  11  10      526.83      489.98     33.69 o 
   6  11  10     1033.08      917.81     47.52 o 
   7  11  10      166.88      172.00     33.36 o 
   8  11  10      550.30      444.15     31.46 o 
   9  11  10      324.91      296.00     27.66 o 
  10  11  10      241.83      215.58     25.64 o 
  11  11  10      539.62      485.21     45.98 o 
  12  11  10       71.59       88.53     32.20 o 
  -3  12  10      517.46      534.48     41.72 o 
  -2  12  10      760.46      752.51     48.48 o 
  -1  12  10      144.39      135.69     23.48 o 
   0  12  10       43.59       24.03     23.69 o 
   1  12  10     1172.52     1319.33     91.73 o 
   2  12  10      608.26      603.23     31.98 o 
   3  12  10      893.13      954.02     41.71 o 
   4  12  10       25.57       -7.74     13.71 o 
   5  12  10     1568.42     1534.32     79.42 o 
   6  12  10       80.50       55.95     19.26 o 
   7  12  10      656.36      546.04     36.23 o 
   8  12  10        6.26      -16.58     14.93 o 
   9  12  10      852.33      766.13     80.30 o 
  10  12  10      203.85      173.39     25.71 o 
  11  12  10      215.69      209.25     28.17 o 
  -2  13  10      576.76      508.10     61.05 o 
  -1  13  10       27.86      -15.56     18.92 o 
   0  13  10      422.30      387.45     34.56 o 
   1  13  10        2.64       -5.93     17.09 o 
   2  13  10      736.54      824.98     49.09 o 
   3  13  10       58.32       46.18     16.18 o 
   4  13  10     1582.26     1548.29     70.99 o 
   5  13  10        0.13       23.25     19.56 o 
   6  13  10     1805.01     1630.44     74.64 o 
   7  13  10       70.39       61.34     20.19 o 
   8  13  10      498.40      399.34     32.51 o 
   9  13  10       41.14       30.87     19.21 o 
  10  13  10      462.72      417.48     77.31 o 
   0  14  10        6.51        9.59     21.48 o 
   1  14  10      854.63      873.43     53.90 o 
   2  14  10       11.58       -7.17     19.10 o 
   3  14  10     1183.87     1259.19     52.57 o 
   4  14  10      200.01      214.11     28.00 o 
   5  14  10     1593.50     1463.14     71.15 o 
   6  14  10       35.30       10.26     20.22 o 
   7  14  10      937.91      837.51     49.31 o 
   8  14  10      109.61       78.18     21.58 o 
   9  14  10      125.78      101.87     22.65 o 
   2  15  10      342.70      348.38     48.34 o 
   3  15  10      118.29       87.17     25.75 o 
   4  15  10      445.78      373.23     46.26 o 
   5  15  10      295.55      241.44     30.71 o 
   6  15  10      820.31      732.61     47.90 o 
   7  15  10      135.98      116.81     24.15 o 
  -4 -10  11       89.22       87.89     30.52 o 
  -3 -10  11      336.64      316.13     59.21 o 
  -2 -10  11      190.22      187.45     31.80 o 
  -1 -10  11        5.70       -1.45     16.82 o 
   0 -10  11      277.16      253.55     26.66 o 
   1 -10  11       99.31       98.72     19.94 o 
   2 -10  11      404.24      396.56     32.94 o 
   3 -10  11       74.30       81.18     29.96 o 
  -5  -9  11      127.81      139.91     23.13 o 
  -4  -9  11       85.17      104.53     19.79 o 
  -3  -9  11       34.48       -6.89     19.30 o 
  -2  -9  11      252.84      197.09     26.09 o 
  -1  -9  11      289.37      248.41     26.69 o 
   0  -9  11      285.52      249.81     26.58 o 
   1  -9  11      257.45      218.89     24.46 o 
   2  -9  11       88.13       83.46     19.38 o 
   3  -9  11      428.43      406.29     32.56 o 
   4  -9  11       52.30       52.78     17.88 o 
   5  -9  11      107.57      104.03     30.36 o 
  -7  -8  11      419.22      431.24     50.74 o 
  -6  -8  11       61.25       86.30     31.16 o 
  -5  -8  11      529.97      530.60     37.05 o 
  -4  -8  11       13.93       -5.85     16.98 o 
  -3  -8  11      903.96      799.68     88.77 o 
  -2  -8  11       35.67        8.24     15.59 o 
  -1  -8  11      788.38      583.56     37.01 o 
   0  -8  11      206.01      178.22     22.71 o 
   1  -8  11      977.05      866.19     46.68 o 
   2  -8  11      408.07      357.98     28.98 o 
   3  -8  11      164.02      167.61     22.12 o 
   4  -8  11      576.60      537.65     36.13 o 
   5  -8  11      362.97      337.51     43.39 o 
   6  -8  11        2.81       -7.03     23.09 o 
  -8  -7  11      201.70      230.95     29.50 o 
  -7  -7  11       24.40       22.83     20.39 o 
  -6  -7  11      680.10      751.31     72.03 o 
  -5  -7  11        2.00       -2.82     13.74 o 
  -4  -7  11      924.79      948.33     41.53 o 
  -3  -7  11      188.76      166.92     17.95 o 
  -2  -7  11     1115.44      996.33     54.25 o 
  -1  -7  11        8.82       17.24     17.42 o 
   0  -7  11      427.25      424.40     29.52 o 
   1  -7  11      113.54       92.13     16.95 o 
   2  -7  11      702.56      647.55     37.65 o 
   3  -7  11       73.79       65.09     16.72 o 
   4  -7  11      336.69      319.34     32.72 o 
   5  -7  11        7.05      -21.49     19.58 o 
   6  -7  11      628.84      555.65     52.26 o 
   7  -7  11       13.87       15.74     23.49 o 
  -8  -6  11       13.52       11.42     19.74 o 
  -7  -6  11      705.11      728.25     48.50 o 
  -6  -6  11       12.08        6.71     17.94 o 
  -5  -6  11      583.80      621.83     71.27 o 
  -4  -6  11      143.72      143.63     17.71 o 
  -3  -6  11     1657.13     1656.78     58.77 o 
  -2  -6  11       19.93       15.11     11.15 o 
  -1  -6  11      817.05      721.04     39.51 o 
   0  -6  11      325.88      265.42     19.97 o 
   1  -6  11      313.41      270.14     20.69 o 
   2  -6  11     1130.77     1016.18     42.22 o 
   3  -6  11      421.79      368.07     24.25 o 
   4  -6  11       17.11       -9.59     13.26 o 
   5  -6  11     1104.40     1100.36     60.76 o 
   6  -6  11      287.95      284.49     46.98 o 
   7  -6  11      429.14      438.29     57.97 o 
   8  -6  11       11.86       16.54     22.13 o 
  -9  -5  11       17.96       16.28     22.49 o 
  -8  -5  11      216.45      242.12     30.94 o 
  -7  -5  11       84.00       56.77     20.72 o 
  -6  -5  11      987.11      995.73     87.93 o 
  -5  -5  11      103.03      103.04     19.80 o 
  -4  -5  11      276.41      261.31     30.05 o 
  -3  -5  11      875.67      793.12     35.34 o 
  -2  -5  11     1576.86     1487.61    105.42 o 
  -1  -5  11     1458.37     1266.99     57.94 o 
   0  -5  11      156.68      116.03     16.76 o 
   1  -5  11     2027.45     1818.41     62.88 o 
   2  -5  11      809.78      758.47     34.41 o 
   3  -5  11      651.96      561.62     28.80 o 
   4  -5  11      387.49      383.00     23.98 o 
   5  -5  11      503.59      488.90     38.56 o 
   6  -5  11      831.02      802.93     76.95 o 
   7  -5  11      404.95      408.97     35.29 o 
   8  -5  11      392.43      392.94     60.05 o 
   9  -5  11       49.08       87.57     37.15 o 
  -9  -4  11       42.10       69.70     24.06 o 
  -8  -4  11      323.67      363.90     35.71 o 
  -7  -4  11      189.67      211.06     27.64 o 
  -6  -4  11      380.46      386.15     32.43 o 
  -5  -4  11      110.72      112.37     19.37 o 
  -4  -4  11     1080.83     1090.02     42.91 o 
  -3  -4  11       56.29       47.79     13.51 o 
  -2  -4  11     2256.77     2171.72     70.78 o 
  -1  -4  11     1345.14     1184.06     45.73 o 
   0  -4  11     3419.41     3258.70    100.14 o 
   1  -4  11      418.27      401.26     30.96 o 
   2  -4  11     2264.32     2202.08     72.53 o 
   3  -4  11      954.74      902.38     37.52 o 
   4  -4  11      675.34      645.57     31.12 o 
   5  -4  11      238.68      204.87     24.38 o 
   6  -4  11     1559.50     1550.83     99.12 o 
   7  -4  11       76.89       76.11     20.44 o 
   8  -4  11      207.34      203.72     26.51 o 
   9  -4  11      120.51      136.40     51.46 o 
  10  -4  11      343.05      460.08     67.68 o 
  -9  -3  11       65.55      102.78     24.45 o 
  -8  -3  11        1.11      -27.39     18.26 o 
  -7  -3  11      796.02      827.98     51.49 o 
  -6  -3  11       88.53       77.14     26.69 o 
  -5  -3  11      305.70      340.11     29.49 o 
  -4  -3  11      207.61      177.39     21.27 o 
  -3  -3  11     1858.40     1861.99     62.14 o 
  -2  -3  11     1042.94      889.15     36.27 o 
  -1  -3  11     3751.97     3785.79    133.35 o 
   0  -3  11       62.48       56.88     13.41 o 
   1  -3  11     2481.14     2327.77     74.72 o 
   2  -3  11      375.57      323.26     20.85 o 
   3  -3  11     1504.42     1487.81     52.88 o 
   4  -3  11     1536.94     1378.05     57.21 o 
   5  -3  11      125.34      105.69     21.51 o 
   6  -3  11       34.29       29.41     17.11 o 
   7  -3  11     1630.81     1749.63     84.94 o 
   8  -3  11       76.56       49.05     21.29 o 
   9  -3  11      276.71      299.21     36.84 o 
  10  -3  11       35.31       48.02     41.63 o 
  -9  -2  11       23.32       11.40     20.02 o 
  -8  -2  11      277.52      345.19     33.84 o 
  -7  -2  11      336.45      344.21     33.22 o 
  -6  -2  11      623.21      617.65     41.91 o 
  -5  -2  11       35.43       43.58     16.43 o 
  -4  -2  11     1060.61     1000.97     86.85 o 
  -3  -2  11      110.15       83.26     14.63 o 
  -2  -2  11     2489.77     2414.03     75.60 o 
  -1  -2  11       92.33       49.64     11.54 o 
   0  -2  11     2462.22     2298.86     73.28 o 
   1  -2  11     2425.39     2184.63     73.00 o 
   2  -2  11      782.93      754.08     33.55 o 
   3  -2  11      147.36      107.27     15.45 o 
   4  -2  11     3422.23     3401.90    103.32 o 
   5  -2  11      875.90      788.76     95.44 o 
   6  -2  11     1072.97      936.50     51.05 o 
   7  -2  11      245.29      233.10     40.95 o 
   8  -2  11       13.04       19.60     16.55 o 
   9  -2  11       32.15       16.98     18.62 o 
  10  -2  11      831.74      997.65     57.38 o 
  11  -2  11       75.03      109.55     42.59 o 
  -9  -1  11      157.50      178.55     27.98 o 
  -8  -1  11      186.47      190.25     27.66 o 
  -7  -1  11      449.69      464.50     47.18 o 
  -6  -1  11      857.31      859.30     49.29 o 
  -5  -1  11      512.88      472.99     34.99 o 
  -4  -1  11       65.19       59.18     16.12 o 
  -3  -1  11     2387.36     2364.80     94.34 o 
  -2  -1  11      109.88       84.24     12.38 o 
  -1  -1  11     4229.19     4032.56    117.67 o 
   0  -1  11     1487.25     1350.59     58.57 o 
   1  -1  11      358.51      302.94     32.97 o 
   2  -1  11     3014.21     2799.18     94.12 o 
   3  -1  11      857.36      807.07     33.58 o 
   4  -1  11     4345.77     4293.61    125.93 o 
   5  -1  11      391.29      355.07     49.22 o 
   6  -1  11      833.29      784.54     45.34 o 
   7  -1  11     1871.84     1822.70     80.65 o 
   8  -1  11      231.60      227.29     24.63 o 
   9  -1  11        5.34       10.21     15.10 o 
  10  -1  11      220.58      237.60     28.36 o 
  11  -1  11      448.26      557.56     68.80 o 
  -9   0  11      410.95      513.51     69.32 o 
  -8   0  11      380.48      378.44     35.74 o 
  -7   0  11      692.30      719.26     46.70 o 
  -6   0  11       24.55       -9.60     15.87 o 
  -5   0  11     1804.59     1674.68     75.18 o 
  -4   0  11      140.72      144.27     21.13 o 
  -3   0  11     2422.24     2368.99    114.02 o 
  -2   0  11      422.85      347.56     19.56 o 
  -1   0  11     1889.33     1756.46     67.24 o 
   0   0  11     1303.18     1196.94     42.78 o 
   1   0  11     7182.19     6666.23    185.92 o 
   2   0  11      313.12      329.96     19.42 o 
   3   0  11     2374.32     2291.75     71.54 o 
   4   0  11     1594.28     1524.27     51.85 o 
   5   0  11     6411.02     6287.39    221.81 o 
   6   0  11      932.89      820.65     45.69 o 
   7   0  11     1122.44     1101.57     55.90 o 
   8   0  11      485.97      413.44     39.43 o 
   9   0  11       50.63       26.49     16.70 o 
  10   0  11       33.56       10.87     18.35 o 
  11   0  11      371.14      446.10     59.61 o 
  -9   1  11       25.92       43.34     22.31 o 
  -8   1  11      562.98      618.41     45.18 o 
  -7   1  11      182.34      159.07     27.77 o 
  -6   1  11     1056.34     1063.98     56.21 o 
  -5   1  11      518.01      428.61     32.43 o 
  -4   1  11     1152.12     1145.89     61.01 o 
  -3   1  11      469.13      430.81     29.89 o 
  -2   1  11     3396.01     3362.01     98.71 o 
  -1   1  11       87.66       74.45     10.87 o 
   0   1  11     6828.42     6862.18    190.43 o 
   1   1  11     1004.87      891.96     34.32 o 
   2   1  11     4473.55     4489.97    128.71 o 
   3   1  11     2026.00     1845.72     77.00 o 
   4   1  11     1914.52     1861.49     50.18 o 
   5   1  11       41.10       10.59     10.87 o 
   6   1  11     2406.31     2299.64     93.25 o 
   7   1  11        3.73       -5.48     17.30 o 
   8   1  11      847.62      818.71     42.69 o 
   9   1  11       91.04       61.06     15.88 o 
  10   1  11      219.66      203.98     22.88 o 
  11   1  11       33.98       35.66     15.71 o 
  12   1  11      485.57      597.04     45.59 o 
  -9   2  11      426.92      548.37     44.52 o 
  -8   2  11       64.95       67.59     22.19 o 
  -7   2  11     1214.62     1176.15     63.77 o 
  -6   2  11       78.07       82.86     20.10 o 
  -5   2  11      460.53      431.31     32.27 o 
  -4   2  11      839.81      747.96     33.20 o 
  -3   2  11     1789.62     1785.59    113.15 o 
  -2   2  11       30.17        8.49     11.09 o 
  -1   2  11     1816.35     1636.84     59.57 o 
   0   2  11      609.80      580.83     21.14 o 
   1   2  11     2277.16     1909.46     51.59 o 
   2   2  11        7.75       11.34     15.59 o 
   3   2  11     1744.89     1564.76     42.99 o 
   4   2  11       77.53       49.42     15.90 o 
   5   2  11     3496.90     3397.57    100.67 o 
   6   2  11     2354.10     2263.51     71.89 o 
   7   2  11      421.53      403.15     23.03 o 
   8   2  11      437.58      452.23     32.13 o 
   9   2  11      962.35      960.03     41.84 o 
  10   2  11       86.55       91.36     17.65 o 
  11   2  11      617.55      731.26     38.09 o 
  12   2  11        3.05        4.28     19.65 o 
  -9   3  11       60.72       81.46     24.35 o 
  -8   3  11      674.09      725.09     50.11 o 
  -7   3  11      319.42      332.85     26.14 o 
  -6   3  11      445.32      458.90     28.22 o 
  -5   3  11     1136.48     1110.07     45.55 o 
  -4   3  11     1237.83     1141.60     44.91 o 
  -3   3  11      101.14      111.39     28.93 o 
  -2   3  11     6568.40     6731.55    279.23 o 
  -1   3  11      835.45      831.64     34.99 o 
   0   3  11      790.19      755.30     25.20 o 
   1   3  11      721.06      664.69     23.48 o 
   2   3  11     5780.51     5749.54    138.71 o 
   3   3  11      694.66      630.20     21.84 o 
   4   3  11     2317.43     2216.06     58.28 o 
   5   3  11     2967.10     2683.98     81.84 o 
   6   3  11     3274.22     3248.09    122.59 o 
   7   3  11     1432.38     1380.24     49.51 o 
   8   3  11       22.49       19.66     12.26 o 
   9   3  11      982.57     1024.69     43.08 o 
  10   3  11      324.27      336.19     26.10 o 
  11   3  11       47.77       45.25     16.89 o 
  12   3  11      177.55      245.01     23.05 o 
  13   3  11       60.02       54.57     33.00 o 
  -8   4  11      678.94      783.77     42.59 o 
  -7   4  11      427.63      382.17     27.76 o 
  -6   4  11      395.57      399.46     27.28 o 
  -5   4  11      258.29      247.56     22.00 o 
  -4   4  11     2389.57     2228.28     74.78 o 
  -3   4  11      235.55      180.35     17.08 o 
  -2   4  11     1146.49     1157.08     43.95 o 
  -1   4  11      916.78      847.33     64.14 o 
   0   4  11     2082.84     2024.77     54.58 o 
   1   4  11      149.15      134.81     13.45 o 
   2   4  11     1799.55     1751.80     48.69 o 
   3   4  11     1106.06      995.23     30.98 o 
   4   4  11     3010.39     2571.24     82.08 o 
   5   4  11     1141.37     1094.50     93.00 o 
   6   4  11     9997.71     9606.01    264.27 o 
   7   4  11      458.25      446.39     24.41 o 
   8   4  11      494.85      469.47     25.35 o 
   9   4  11      121.98      132.37     24.23 o 
  10   4  11     1136.16     1193.47     61.42 o 
  11   4  11       30.22       37.92     16.76 o 
  12   4  11      110.41      121.42     18.82 o 
  13   4  11        6.29       12.34     42.59 o 
  -8   5  11      246.15      286.66     27.61 o 
  -7   5  11     1082.45     1132.86     51.23 o 
  -6   5  11      121.83       83.30     17.15 o 
  -5   5  11      544.26      567.26     31.69 o 
  -4   5  11       77.62       82.98     15.34 o 
  -3   5  11     2808.64     2633.35     85.06 o 
  -2   5  11      413.36      398.38     23.68 o 
  -1   5  11     5567.25     5882.73    168.46 o 
   0   5  11      495.53      467.89     19.54 o 
   1   5  11     3492.95     3987.02     99.91 o 
   2   5  11      472.77      386.17     20.89 o 
   3   5  11     3222.39     3187.94     81.21 o 
   4   5  11        1.22        1.85      6.65 o 
   5   5  11     2783.27     2469.79     84.09 o 
   6   5  11     1028.13      890.09     35.52 o 
   7   5  11     3064.34     2949.27    100.45 o 
   8   5  11      220.60      184.55     14.77 o 
   9   5  11      704.58      742.93     34.73 o 
  10   5  11        9.33       -1.94     15.83 o 
  11   5  11       96.23      102.87     20.12 o 
  12   5  11       56.88       52.51     31.04 o 
  13   5  11      100.93      125.29     27.19 o 
  -7   6  11        0.23       -4.91     16.53 o 
  -6   6  11      853.68      870.09     42.52 o 
  -5   6  11       25.02       19.66     13.16 o 
  -4   6  11     1587.69     1529.36     58.04 o 
  -3   6  11     1259.60     1093.30     44.97 o 
  -2   6  11     2127.29     2119.01     71.21 o 
  -1   6  11      839.34      764.81     33.66 o 
   0   6  11     5555.19     5970.21    171.36 o 
   1   6  11      910.21      940.64     37.99 o 
   2   6  11     3068.16     3136.21     80.93 o 
   3   6  11      808.15      705.37     37.18 o 
   4   6  11     1548.08     1416.06     43.99 o 
   5   6  11       67.98       49.70     10.30 o 
   6   6  11     3275.19     3032.06    142.95 o 
   7   6  11      350.94      371.92     29.82 o 
   8   6  11      483.20      476.17     25.50 o 
   9   6  11      336.22      324.38     23.42 o 
  10   6  11     1646.00     1702.36     63.17 o 
  11   6  11       14.33       -3.82     22.06 o 
  12   6  11      113.72      142.04     20.06 o 
  13   6  11      271.92      363.72     29.06 o 
  -7   7  11      797.18      750.90     49.04 o 
  -6   7  11      484.23      518.89     43.79 o 
  -5   7  11      818.77      768.92     45.26 o 
  -4   7  11       45.71       46.30     20.31 o 
  -3   7  11     2166.35     2328.51     98.39 o 
  -2   7  11      378.21      377.57     30.94 o 
  -1   7  11     1754.34     1815.52     77.66 o 
   0   7  11     2661.83     2922.96    112.71 o 
   1   7  11     1211.37     1291.10     39.10 o 
   2   7  11      193.23      243.98     22.14 o 
   3   7  11     3656.96     3660.46     93.00 o 
   4   7  11       99.88      111.70     12.80 o 
   5   7  11      356.13      316.46     19.51 o 
   6   7  11      413.15      331.51     20.36 o 
   7   7  11      768.29      698.87     31.10 o 
   8   7  11      884.59      783.56     34.70 o 
   9   7  11      546.37      515.94     28.87 o 
  10   7  11     1673.76     1719.81     63.47 o 
  11   7  11     1692.81     1772.75     73.81 o 
  12   7  11      131.74      174.97     20.92 o 
  13   7  11        1.70       22.35     16.67 o 
  -6   8  11      165.13      143.48     26.07 o 
  -5   8  11      305.68      248.50     38.19 o 
  -4   8  11     1588.61     1408.86     67.36 o 
  -3   8  11     1101.36     1047.64     54.64 o 
  -2   8  11      608.72      600.00     38.63 o 
  -1   8  11      833.74      792.71     43.91 o 
   0   8  11      290.12      306.58     25.87 o 
   1   8  11     1661.03     1898.17     62.52 o 
   2   8  11       91.01       86.13     15.63 o 
   3   8  11      259.26      267.28     17.79 o 
   4   8  11      667.41      618.00     27.23 o 
   5   8  11     2568.38     2412.21     91.84 o 
   6   8  11     1248.84     1147.82     51.42 o 
   7   8  11      668.14      620.51     29.12 o 
   8   8  11      259.76      234.02     18.49 o 
   9   8  11      961.14      941.46     39.96 o 
  10   8  11      178.43      247.13     21.98 o 
  11   8  11     1042.41     1107.51     47.95 o 
  12   8  11      119.57      130.91     19.91 o 
  13   8  11       37.69       50.26     30.44 o 
  -6   9  11      409.75      489.73     57.37 o 
  -5   9  11        4.68      -12.69     19.46 o 
  -4   9  11      778.32      736.53     46.24 o 
  -3   9  11      771.11      666.94     43.54 o 
  -2   9  11     1999.50     2064.94     89.04 o 
  -1   9  11      101.90       89.56     19.48 o 
   0   9  11     2832.44     2915.35    114.23 o 
   1   9  11      134.58      126.26     16.63 o 
   2   9  11     3415.27     3751.74    111.57 o 
   3   9  11       16.54       -3.15     21.69 o 
   4   9  11     3619.16     3707.36    108.95 o 
   5   9  11        1.70      -14.68     14.49 o 
   6   9  11     1690.04     1434.66     62.03 o 
   7   9  11      938.48      803.75     42.14 o 
   8   9  11      585.64      483.76     31.28 o 
   9   9  11       23.64       21.36     15.28 o 
  10   9  11      489.79      485.90     33.84 o 
  11   9  11       13.69       21.03     21.93 o 
  12   9  11      304.30      352.14     31.89 o 
  -5  10  11      244.37      220.09     29.06 o 
  -4  10  11        4.26        9.52     16.53 o 
  -3  10  11     1333.42     1325.53     66.85 o 
  -2  10  11        2.15        5.41     17.52 o 
  -1  10  11     1584.67     1494.02     70.66 o 
   0  10  11      317.77      332.67     29.93 o 
   1  10  11     3352.77     3537.40    135.25 o 
   2  10  11      322.85      298.49     22.54 o 
   3  10  11      393.13      380.53     23.77 o 
   4  10  11      954.94      911.37     45.00 o 
   5  10  11     1733.39     1632.50     70.14 o 
   6  10  11      175.52      160.06     21.29 o 
   7  10  11     1018.25      921.49     46.48 o 
   8  10  11        1.30      -13.57     12.84 o 
   9  10  11      228.78      213.25     23.11 o 
  10  10  11        4.54       -5.24     14.95 o 
  11  10  11      271.36      252.45     27.03 o 
  12  10  11      209.60      220.17     27.64 o 
  -4  11  11      272.43      240.47     30.10 o 
  -3  11  11       20.92        9.54     34.48 o 
  -2  11  11     1500.94     1495.25     73.42 o 
  -1  11  11      478.82      530.53     39.25 o 
   0  11  11     2188.11     2287.78     97.69 o 
   1  11  11      895.20      956.67     58.53 o 
   2  11  11     3339.12     3585.66    109.83 o 
   3  11  11      318.02      337.83     23.41 o 
   4  11  11      500.60      462.21     31.14 o 
   5  11  11     1029.57     1070.19     53.64 o 
   6  11  11      257.54      222.55     23.73 o 
   7  11  11      311.08      226.45     23.16 o 
   8  11  11       87.02       89.14     19.46 o 
   9  11  11      256.95      252.29     25.10 o 
  10  11  11      511.66      436.55     34.32 o 
  11  11  11       73.22       60.44     21.35 o 
  12  11  11       44.55       72.07     30.92 o 
  -3  12  11      310.17      310.02     48.90 o 
  -2  12  11      236.96      255.98     31.11 o 
  -1  12  11      459.75      406.72     36.18 o 
   0  12  11      565.65      571.85     40.65 o 
   1  12  11      643.73      614.07     42.54 o 
   2  12  11      676.51      669.05     43.30 o 
   3  12  11     1053.06     1016.80     43.35 o 
   4  12  11      519.26      491.08     47.86 o 
   5  12  11      270.35      303.79     29.04 o 
   6  12  11      409.42      388.16     30.76 o 
   7  12  11       15.16       -5.46     14.69 o 
   8  12  11      457.68      390.03     30.46 o 
   9  12  11      132.10      126.65     22.61 o 
  10  12  11      539.15      516.52     37.75 o 
  11  12  11      360.40      306.18     31.81 o 
  -1  13  11      366.10      324.58     33.90 o 
   0  13  11       10.15      -27.09     18.06 o 
   1  13  11      708.60      744.30     47.45 o 
   2  13  11      197.38      222.96     27.74 o 
   3  13  11     1377.13     1461.72     56.61 o 
   4  13  11       22.67        4.71     24.45 o 
   5  13  11     1574.97     1538.66     72.41 o 
   6  13  11       27.22       -0.26     18.05 o 
   7  13  11      388.67      290.16     39.51 o 
   8  13  11      133.47       83.05     19.80 o 
   9  13  11      585.56      504.32     37.32 o 
  10  13  11       63.32       73.07     22.09 o 
   0  14  11      386.15      337.03     45.46 o 
   1  14  11        0.79        2.01     20.45 o 
   2  14  11      615.28      615.93     44.05 o 
   3  14  11       70.34       86.60     39.19 o 
   4  14  11     1338.79     1253.20     88.77 o 
   5  14  11      136.80      159.76     26.78 o 
   6  14  11     1569.22     1364.43     68.10 o 
   7  14  11        1.35        9.88     18.95 o 
   8  14  11      118.63       90.95     42.75 o 
   2  15  11       45.52       40.75     31.16 o 
   3  15  11      408.99      446.26     52.26 o 
   4  15  11      478.28      485.09     52.50 o 
   5  15  11      807.82      765.98     50.18 o 
   6  15  11      248.36      207.98     29.18 o 
   7  15  11      424.98      375.23     49.30 o 
   0 -10  12       18.72       28.05     22.69 o 
  -5  -9  12        3.48      -12.15     22.21 o 
  -4  -9  12       16.70        8.88     17.60 o 
  -3  -9  12      156.89      158.99     23.28 o 
  -2  -9  12      149.76      120.35     21.86 o 
  -1  -9  12        2.41      -16.21     22.89 o 
   0  -9  12      509.97      506.50     36.39 o 
   1  -9  12      211.50      192.60     39.71 o 
   2  -9  12      325.47      334.11     29.32 o 
   3  -9  12       11.31       20.59     17.14 o 
  -5  -8  12       15.94       32.52     25.01 o 
  -4  -8  12      143.33      149.93     23.30 o 
  -3  -8  12       19.76        7.68     24.33 o 
  -2  -8  12      432.11      372.54     30.34 o 
  -1  -8  12      295.33      227.55     31.08 o 
   0  -8  12      579.08      526.47     36.30 o 
   1  -8  12      220.96      191.74     24.13 o 
   2  -8  12      724.14      674.52     40.78 o 
   3  -8  12      453.58      393.31     30.94 o 
   4  -8  12       24.69       22.78     17.29 o 
   5  -8  12        0.78       15.82     23.65 o 
  -7  -7  12      334.28      396.96     55.45 o 
  -6  -7  12        4.68       15.18     19.26 o 
  -5  -7  12      444.17      536.21     38.80 o 
  -4  -7  12        0.63        7.48     13.43 o 
  -3  -7  12      757.28      790.07     59.16 o 
  -2  -7  12       42.63       35.71     12.84 o 
  -1  -7  12      284.70      257.67     26.24 o 
   0  -7  12       99.72       81.23     18.31 o 
   1  -7  12     1083.71     1043.67     52.35 o 
   2  -7  12       27.17       24.65     15.48 o 
   3  -7  12      553.17      483.95     33.03 o 
   4  -7  12      126.57       89.96     21.45 o 
   5  -7  12      397.03      383.14     43.71 o 
   6  -7  12      117.86       99.96     29.08 o 
   7  -7  12      281.80      221.25     37.23 o 
  -7  -6  12        0.13      -10.60     18.49 o 
  -6  -6  12      803.37      857.10     61.84 o 
  -5  -6  12      121.77      135.72     22.33 o 
  -4  -6  12      718.31      774.27     51.98 o 
  -3  -6  12        8.82        5.13     17.81 o 
  -2  -6  12      717.15      698.30     65.91 o 
  -1  -6  12       75.21       75.23     14.97 o 
   0  -6  12      100.96       94.19     15.31 o 
   1  -6  12        9.04        9.38     11.51 o 
   2  -6  12      555.69      498.30     28.60 o 
   3  -6  12       55.48       56.89     14.13 o 
   4  -6  12      431.91      403.48     27.28 o 
   5  -6  12       19.20       32.01     21.00 o 
   6  -6  12      622.07      632.00     48.82 o 
   7  -6  12      176.38      173.77     48.26 o 
   8  -6  12      313.90      266.32     37.95 o 
  -8  -5  12       26.42       49.15     22.35 o 
  -7  -5  12      701.75      754.42     81.90 o 
  -6  -5  12        1.37      -11.02     19.86 o 
  -5  -5  12      406.05      461.29     54.89 o 
  -4  -5  12      734.79      765.73     35.32 o 
  -3  -5  12      399.37      417.49     24.80 o 
  -2  -5  12      238.45      235.94     18.81 o 
  -1  -5  12       79.43       71.76     15.34 o 
   0  -5  12      758.92      650.35     31.75 o 
   1  -5  12       31.03       31.12     12.63 o 
   2  -5  12      471.02      438.72     25.98 o 
   3  -5  12       19.33        3.27     11.84 o 
   4  -5  12      233.13      212.20     19.91 o 
   5  -5  12      659.79      581.99     42.78 o 
   6  -5  12      631.98      632.40     51.06 o 
   7  -5  12      422.51      419.85     53.77 o 
   8  -5  12      130.57      132.74     25.01 o 
  -8  -4  12      286.86      357.19     36.28 o 
  -7  -4  12      273.80      260.61     30.34 o 
  -6  -4  12      597.84      651.97     43.67 o 
  -5  -4  12      248.53      245.68     27.05 o 
  -4  -4  12       27.79       30.92     16.41 o 
  -3  -4  12     1331.27     1280.32     47.97 o 
  -2  -4  12      440.00      407.11     24.11 o 
  -1  -4  12     1341.04     1326.86     49.74 o 
   0  -4  12      151.88      109.15     16.59 o 
   1  -4  12     1250.20     1156.47     45.49 o 
   2  -4  12      678.15      662.45     31.68 o 
   3  -4  12      263.45      276.61     28.29 o 
   4  -4  12      122.06      122.38     15.89 o 
   5  -4  12      110.27      108.39     24.82 o 
   6  -4  12     1021.57      967.02     56.18 o 
   7  -4  12      957.93     1089.55     74.03 o 
   8  -4  12        2.36      -20.82     17.29 o 
   9  -4  12      229.75      225.95     30.45 o 
  -8  -3  12      467.40      496.22     41.48 o 
  -7  -3  12      109.25      101.03     23.62 o 
  -6  -3  12      932.08      925.20     60.57 o 
  -5  -3  12      470.27      440.16     34.19 o 
  -4  -3  12     1316.30     1314.20     62.97 o 
  -3  -3  12        3.41      -15.96     10.64 o 
  -2  -3  12     1450.15     1409.62     50.78 o 
  -1  -3  12      117.20       92.96     15.90 o 
   0  -3  12     4945.04     4736.33    167.07 o 
   1  -3  12      112.72       64.57     16.34 o 
   2  -3  12     2168.40     2046.89     68.61 o 
   3  -3  12      405.59      426.58     24.34 o 
   4  -3  12      129.27      134.28     15.61 o 
   5  -3  12      241.86      188.66     24.57 o 
   6  -3  12      900.97      946.43     54.06 o 
   7  -3  12       43.13       52.64     20.34 o 
   8  -3  12      425.95      462.66     37.92 o 
   9  -3  12        2.05       -8.28     20.19 o 
  10  -3  12      406.21      578.64     53.46 o 
  -9  -2  12       10.84       29.16     26.77 o 
  -8  -2  12        3.49      -25.94     17.76 o 
  -7  -2  12      645.21      714.92     60.25 o 
  -6  -2  12        7.24       -7.95     22.25 o 
  -5  -2  12     1152.79     1092.48     57.85 o 
  -4  -2  12       24.28       25.69     15.48 o 
  -3  -2  12     1368.77     1256.12     91.21 o 
  -2  -2  12      259.54      245.43     18.27 o 
  -1  -2  12     1415.38     1370.22     49.28 o 
   0  -2  12      612.05      556.42     28.07 o 
   1  -2  12     2059.26     1982.90     65.94 o 
   2  -2  12       17.86       17.29     11.31 o 
   3  -2  12      470.48      452.21     24.27 o 
   4  -2  12      269.57      214.34     18.01 o 
   5  -2  12      926.89      861.86     49.19 o 
   6  -2  12       94.09       63.78     20.02 o 
   7  -2  12     1073.05     1115.30     59.01 o 
   8  -2  12      439.18      444.21     35.83 o 
   9  -2  12      433.88      444.34     37.65 o 
  10  -2  12       67.80       81.44     25.00 o 
  -9  -1  12        1.24       -5.03     25.57 o 
  -8  -1  12      144.59      165.66     26.57 o 
  -7  -1  12       22.40       16.23     18.49 o 
  -6  -1  12      526.36      517.05     79.38 o 
  -5  -1  12       34.87       35.80     19.10 o 
  -4  -1  12     2273.14     2354.09    102.12 o 
  -3  -1  12       69.51       72.72     17.31 o 
  -2  -1  12     2716.86     2656.16     82.00 o 
  -1  -1  12        4.63       23.15     11.85 o 
   0  -1  12      719.65      679.38     30.93 o 
   1  -1  12     3581.65     3485.90    104.79 o 
   2  -1  12       48.52       48.90     17.76 o 
   3  -1  12      650.57      599.79     28.15 o 
   4  -1  12       51.38       25.28     15.94 o 
   5  -1  12     1820.62     1968.91     84.96 o 
   6  -1  12      235.73      205.46     24.65 o 
   7  -1  12      259.25      277.74     28.03 o 
   8  -1  12        3.99       10.11     15.78 o 
   9  -1  12      392.49      432.55     35.77 o 
  10  -1  12      182.91      217.80     28.92 o 
  11  -1  12      181.12      272.47     54.57 o 
  -9   0  12       72.59      121.37     31.96 o 
  -8   0  12      160.09      159.29     26.31 o 
  -7   0  12      688.99      713.50     47.27 o 
  -6   0  12      217.36      223.53     27.33 o 
  -5   0  12       92.77       71.57     20.41 o 
  -4   0  12     1782.48     1676.13    100.92 o 
  -3   0  12     1577.64     1467.41     80.62 o 
  -2   0  12     1167.19     1094.26     40.33 o 
  -1   0  12     1219.99     1077.13     39.31 o 
   0   0  12     1873.39     1855.15     67.83 o 
   1   0  12      270.81      209.81     17.38 o 
   2   0  12     4247.38     4235.15    123.95 o 
   3   0  12       17.48        1.24     32.20 o 
   4   0  12     1274.25     1185.10     43.81 o 
   5   0  12      184.62      173.44     23.03 o 
   6   0  12     1457.46     1539.60     71.16 o 
   7   0  12     1021.24     1014.44     54.27 o 
   8   0  12      100.20      110.25     20.20 o 
   9   0  12       12.04        1.43     15.97 o 
  10   0  12       90.34      107.41     22.35 o 
  11   0  12      158.11      211.89     28.78 o 
  -8   1  12       73.47       66.26     22.71 o 
  -7   1  12      471.94      473.88     38.31 o 
  -6   1  12      282.80      261.41     27.75 o 
  -5   1  12      220.39      188.08     23.83 o 
  -4   1  12       23.54       -2.63     14.42 o 
  -3   1  12      294.17      249.21     24.03 o 
  -2   1  12      660.90      610.26     37.75 o 
  -1   1  12     4453.57     4494.92    183.60 o 
   0   1  12      297.51      261.03     20.34 o 
   1   1  12    12367.38    12382.96    356.49 o 
   2   1  12       47.88       44.14     11.57 o 
   3   1  12     1370.14     1204.19     43.01 o 
   4   1  12       75.03       48.24     10.69 o 
   5   1  12     4836.08     4634.71    169.26 o 
   6   1  12      156.82      139.74     20.37 o 
   7   1  12     1231.10     1165.14     57.93 o 
   8   1  12        1.25      -22.50     15.00 o 
   9   1  12      206.67      201.30     26.65 o 
  10   1  12        7.84      -22.01     14.67 o 
  11   1  12      111.13      116.42     23.53 o 
  12   1  12        5.14       -0.96     34.36 o 
  -8   2  12      697.38      755.81     51.30 o 
  -7   2  12        1.46       -0.27     29.48 o 
  -6   2  12      928.98      976.85     54.81 o 
  -5   2  12      249.75      205.50     24.32 o 
  -4   2  12      273.22      207.13     24.04 o 
  -3   2  12      120.13       99.24     17.76 o 
  -2   2  12     2319.16     2223.49     89.14 o 
  -1   2  12       85.33       72.96     11.03 o 
   0   2  12     2618.06     2424.03     74.78 o 
   1   2  12       45.89       -6.67     12.31 o 
   2   2  12     5836.99     5760.76    162.92 o 
   3   2  12       16.50        8.20      8.40 o 
   4   2  12      503.89      489.87     32.08 o 
   5   2  12       16.93       16.97     41.79 o 
   6   2  12     2104.75     2082.66     67.93 o 
   7   2  12      239.33      206.91     17.20 o 
   8   2  12      653.94      672.81     51.95 o 
   9   2  12      405.21      480.67     29.02 o 
  10   2  12      517.16      492.37     30.94 o 
  11   2  12        1.19      -11.86     15.08 o 
  12   2  12      491.71      539.16     33.19 o 
  -8   3  12      315.24      363.45     36.64 o 
  -7   3  12      558.66      575.40     42.90 o 
  -6   3  12       96.08      100.32     22.12 o 
  -5   3  12      824.45      728.68     44.86 o 
  -4   3  12      416.24      360.43     30.12 o 
  -3   3  12     1124.06      982.03     49.61 o 
  -2   3  12     1597.95     1600.14    112.13 o 
  -1   3  12     1137.35     1110.39     51.65 o 
   0   3  12      248.49      210.19     13.43 o 
   1   3  12     4471.50     4402.46    109.29 o 
   2   3  12      812.36      743.53     26.60 o 
   3   3  12     1320.28     1144.11     53.79 o 
   4   3  12      355.14      375.77     21.60 o 
   5   3  12     1437.35     1269.84     67.72 o 
   6   3  12     3925.07     3780.19    126.34 o 
   7   3  12       21.79       14.52     11.45 o 
   8   3  12     1409.56     1465.18     53.71 o 
   9   3  12      240.76      267.14     22.72 o 
  10   3  12      649.49      716.79     36.92 o 
  11   3  12      314.36      368.91     27.31 o 
  12   3  12       25.11       31.86     16.55 o 
  -8   4  12      131.11      137.02     26.73 o 
  -7   4  12      501.29      491.53     40.43 o 
  -6   4  12      336.99      319.82     25.49 o 
  -5   4  12     1093.12     1100.11     52.39 o 
  -4   4  12       60.29       51.16     14.62 o 
  -3   4  12      552.41      519.88     27.92 o 
  -2   4  12     2311.54     2361.68     95.01 o 
  -1   4  12      141.71      135.21     14.99 o 
   0   4  12      189.23      192.71     12.82 o 
   1   4  12     1140.59     1201.72     36.63 o 
   2   4  12      907.46      756.55     74.12 o 
   3   4  12     4516.07     4380.92    305.21 o 
   4   4  12      162.05      123.33     18.43 o 
   5   4  12     2414.08     2241.97     71.55 o 
   6   4  12      682.26      677.26     31.05 o 
   7   4  12     1243.32     1197.66     44.95 o 
   8   4  12       28.43       19.09     15.42 o 
   9   4  12     1028.33     1146.96     46.47 o 
  10   4  12       63.28       52.93     17.15 o 
  11   4  12      362.27      400.12     27.81 o 
  12   4  12      115.46      172.71     21.64 o 
  13   4  12      172.67      221.49     45.38 o 
  -7   5  12      132.88      127.81     20.67 o 
  -6   5  12      525.89      525.31     32.12 o 
  -5   5  12        5.82        8.54     13.98 o 
  -4   5  12     2162.63     2117.45     82.92 o 
  -3   5  12        0.98      -12.87     11.75 o 
  -2   5  12      593.04      561.08     28.83 o 
  -1   5  12      800.28      804.26     34.35 o 
   0   5  12     1577.94     1522.75     44.16 o 
   1   5  12       29.24       31.15      8.71 o 
   2   5  12      808.82      810.22     28.17 o 
   3   5  12       92.80       72.64     10.97 o 
   4   5  12     5038.75     4360.87    229.82 o 
   5   5  12      601.06      536.23     30.83 o 
   6   5  12     6086.33     5910.64    168.47 o 
   7   5  12       59.01       41.67     13.22 o 
   8   5  12      227.88      208.80     17.70 o 
   9   5  12      174.80      152.46     18.15 o 
  10   5  12      249.98      285.10     24.78 o 
  11   5  12       13.30      -27.19     18.13 o 
  12   5  12       45.60       51.95     18.30 o 
  13   5  12        1.19        7.70     17.29 o 
  -7   6  12      907.36     1066.16    122.33 o 
  -6   6  12        0.28      -13.78     15.08 o 
  -5   6  12      528.69      527.52     31.63 o 
  -4   6  12      255.63      227.64     21.35 o 
  -3   6  12      933.05      864.74     39.40 o 
  -2   6  12      428.83      378.59     23.77 o 
  -1   6  12     2243.59     2245.56    102.11 o 
   0   6  12      730.91      639.35     69.99 o 
   1   6  12     2144.14     2170.34    114.11 o 
   2   6  12       52.10       17.79     22.52 o 
   3   6  12     1921.03     1927.71     62.22 o 
   4   6  12      302.49      275.24     18.36 o 
   5   6  12     4214.64     3982.29    117.32 o 
   6   6  12       51.44       56.01     13.15 o 
   7   6  12     3525.50     3160.04     97.12 o 
   8   6  12      127.54      103.57     15.12 o 
   9   6  12      254.67      250.43     21.55 o 
  10   6  12       36.86       19.27     16.84 o 
  11   6  12      385.97      389.31     37.55 o 
  12   6  12      129.52      159.11     21.71 o 
  13   6  12      181.97      254.74     33.62 o 
  -6   7  12      707.12      659.25     72.23 o 
  -5   7  12      279.54      270.46     28.54 o 
  -4   7  12     1001.21      993.98     56.83 o 
  -3   7  12      249.73      285.29     23.18 o 
  -2   7  12      334.08      317.98     22.92 o 
  -1   7  12      461.40      444.23     25.71 o 
   0   7  12     2250.58     2309.14     75.58 o 
   1   7  12     1165.00     1192.89     43.98 o 
   2   7  12      103.85      111.23     13.98 o 
   3   7  12      408.01      358.66     18.03 o 
   4   7  12      286.70      231.42     19.22 o 
   5   7  12      319.48      297.81     19.79 o 
   6   7  12     1219.52     1160.65     44.14 o 
   7   7  12     1296.17     1210.63     53.58 o 
   8   7  12      300.30      294.03     28.02 o 
   9   7  12     1084.73      980.28     42.38 o 
  10   7  12      413.24      411.47     28.43 o 
  11   7  12      684.31      735.13     38.70 o 
  12   7  12       33.23       49.66     17.65 o 
  13   7  12      288.59      368.18     28.78 o 
  -6   8  12      540.95      558.76     42.48 o 
  -5   8  12      246.59      207.72     27.23 o 
  -4   8  12      509.85      512.24     38.02 o 
  -3   8  12     1677.86     1523.42     71.39 o 
  -2   8  12      554.08      588.60     38.88 o 
  -1   8  12      333.03      308.98     27.11 o 
   0   8  12     1920.03     2034.01    123.09 o 
   1   8  12     1276.96     1363.00     49.14 o 
   2   8  12      103.28      112.34     14.92 o 
   3   8  12      443.19      410.91     22.09 o 
   4   8  12     1416.86     1359.77     59.10 o 
   5   8  12      236.27      205.02     20.85 o 
   6   8  12     1299.85     1171.10     52.81 o 
   7   8  12      315.02      298.20     20.76 o 
   8   8  12     2575.22     2416.75     79.02 o 
   9   8  12      130.51      128.68     18.58 o 
  10   8  12     1314.63     1315.56     52.63 o 
  11   8  12      201.72      225.53     30.48 o 
  12   8  12      165.09      181.52     23.21 o 
  -5   9  12     1010.72      987.93     57.71 o 
  -4   9  12      107.26       89.46     21.92 o 
  -3   9  12     1230.18     1258.27     67.68 o 
  -2   9  12      252.07      268.77     34.52 o 
  -1   9  12      365.90      381.39     31.13 o 
   0   9  12       25.09       -2.49     15.85 o 
   1   9  12     2369.10     2699.58    107.26 o 
   2   9  12        1.31      -20.01     13.34 o 
   3   9  12      997.72     1007.58     39.60 o 
   4   9  12      169.45      169.19     28.85 o 
   5   9  12     1616.21     1444.00     63.00 o 
   6   9  12      511.90      417.20     29.08 o 
   7   9  12      855.98      728.79     39.67 o 
   8   9  12       52.32       42.03     15.71 o 
   9   9  12     1127.25     1029.30     51.56 o 
  10   9  12       53.94       59.57     19.05 o 
  11   9  12      439.25      492.47     36.16 o 
  12   9  12       19.11       21.65     19.69 o 
  -4  10  12      525.17      490.42     39.83 o 
  -3  10  12       25.87       37.23     19.76 o 
  -2  10  12     1291.66     1271.70     64.81 o 
  -1  10  12      303.54      347.11     30.57 o 
   0  10  12     1435.59     1487.97     70.30 o 
   1  10  12      153.35      164.77     23.36 o 
   2  10  12      587.75      593.76     34.71 o 
   3  10  12      919.94      885.58     37.58 o 
   4  10  12      839.95      836.67     61.92 o 
   5  10  12      193.60      213.01     23.44 o 
   6  10  12     1914.81     1668.26     75.67 o 
   7  10  12        0.96       -0.97     13.44 o 
   8  10  12      736.40      656.57     38.75 o 
   9  10  12       33.13       32.62     25.21 o 
  10  10  12      503.01      438.62     32.86 o 
  11  10  12      150.25      112.01     22.25 o 
  12  10  12      260.71      318.57     31.33 o 
  -3  11  12      575.02      513.20     40.55 o 
  -2  11  12      211.16      200.65     27.50 o 
  -1  11  12     1058.12     1126.11     60.07 o 
   0  11  12     1258.35     1287.95     65.42 o 
   1  11  12     1404.27     1559.20     73.38 o 
   2  11  12      288.17      285.30     29.43 o 
   3  11  12       85.95       79.38     19.20 o 
   4  11  12      454.38      440.11     44.59 o 
   5  11  12     1025.52      946.82     49.93 o 
   6  11  12      229.56      241.04     24.91 o 
   7  11  12       86.89       58.05     15.32 o 
   8  11  12      169.40      134.71     19.77 o 
   9  11  12      433.05      352.59     29.57 o 
  10  11  12       67.88       52.54     19.35 o 
  11  11  12       79.38       66.40     21.53 o 
  -2  12  12      609.83      563.15     43.63 o 
  -1  12  12     1203.61     1252.08     66.85 o 
   0  12  12      378.11      351.47     60.93 o 
   1  12  12      898.83      971.64     54.73 o 
   2  12  12     1111.51     1095.65     58.39 o 
   3  12  12      475.60      453.19     27.84 o 
   4  12  12       10.84       17.18     22.37 o 
   5  12  12      588.97      585.09     39.01 o 
   6  12  12      182.58      156.61     22.01 o 
   7  12  12      243.55      222.27     23.85 o 
   8  12  12       40.14       25.81     15.94 o 
   9  12  12      817.58      715.26     43.46 o 
  10  12  12      445.03      410.45     34.43 o 
  -1  13  12       40.45       -4.12     21.48 o 
   0  13  12     1070.46     1126.99     63.46 o 
   1  13  12      157.90      140.11     27.49 o 
   2  13  12     1079.67     1111.10     60.07 o 
   3  13  12       51.09       67.56     20.56 o 
   4  13  12      260.42      276.70     38.35 o 
   5  13  12       27.52        3.50     18.81 o 
   6  13  12      436.72      371.78     32.13 o 
   7  13  12       48.57       48.02     18.66 o 
   8  13  12      470.74      386.76     32.31 o 
   9  13  12        0.37       30.37     19.09 o 
   1  14  12      408.60      386.29     36.30 o 
   2  14  12      117.85      119.11     24.75 o 
   3  14  12     1160.07     1196.89     79.62 o 
   4  14  12      274.56      265.92     41.63 o 
   5  14  12     1173.53     1071.35     59.71 o 
   6  14  12       17.19       28.41     20.63 o 
   7  14  12      193.41      146.86     24.57 o 
   8  14  12       34.29       -0.09     17.52 o 
   3  15  12      646.24      718.33     65.60 o 
   5  15  12      424.78      396.32     49.94 o 
   6  15  12      469.64      501.23     56.49 o 
  -3  -9  13      125.01      129.68     34.52 o 
  -2  -9  13       55.48       57.13     28.92 o 
  -1  -9  13      227.25      192.82     49.06 o 
   0  -9  13       66.62       66.75     19.83 o 
   1  -9  13      255.61      217.74     37.55 o 
   2  -9  13      359.93      361.08     44.59 o 
  -4  -8  13       13.43        0.62     17.57 o 
  -3  -8  13      291.28      301.30     34.28 o 
  -2  -8  13       95.50       67.92     19.19 o 
  -1  -8  13      200.58      173.26     23.10 o 
   0  -8  13      309.49      307.33     35.76 o 
   1  -8  13      717.25      719.69     43.92 o 
   2  -8  13      214.24      211.04     24.66 o 
   3  -8  13      179.97      172.70     21.75 o 
   4  -8  13      125.83      116.66     29.80 o 
  -6  -7  13      291.62      402.47     53.46 o 
  -5  -7  13        1.33       -1.78     16.68 o 
  -4  -7  13      196.49      236.32     21.31 o 
  -3  -7  13        7.61       -0.30     12.44 o 
  -2  -7  13      369.22      352.98     30.63 o 
  -1  -7  13        3.49       -4.26     21.41 o 
   0  -7  13      507.20      440.31     34.72 o 
   1  -7  13      160.94      146.22     24.89 o 
   2  -7  13     1159.04     1138.22     56.75 o 
   3  -7  13       24.25       34.34     21.69 o 
   4  -7  13      275.48      281.18     38.99 o 
   5  -7  13       81.26       82.62     25.89 o 
   6  -7  13      274.65      327.12     42.03 o 
  -6  -6  13       41.13       43.53     20.28 o 
  -5  -6  13      576.31      669.17     44.68 o 
  -4  -6  13       63.20       57.83     18.50 o 
  -3  -6  13      783.98      821.75     37.60 o 
  -2  -6  13       70.14       52.84     14.02 o 
  -1  -6  13      236.16      205.49     19.05 o 
   0  -6  13       18.02      -18.11     18.32 o 
   1  -6  13     1195.73     1135.95     51.50 o 
   2  -6  13      171.63      146.20     18.79 o 
   3  -6  13      551.62      542.57     31.20 o 
   4  -6  13        4.85      -21.79     16.89 o 
   5  -6  13      293.37      337.85     60.33 o 
   6  -6  13       94.20       95.45     24.07 o 
   7  -6  13      256.12      252.41     38.03 o 
  -7  -5  13       12.21      -16.83     18.92 o 
  -6  -5  13      374.84      414.71     37.03 o 
  -5  -5  13      495.84      508.39     38.59 o 
  -4  -5  13      285.03      318.61     45.50 o 
  -3  -5  13      315.33      315.33     22.67 o 
  -2  -5  13      469.45      473.31     26.36 o 
  -1  -5  13        7.78       10.87     12.37 o 
   0  -5  13       15.33        6.44     11.13 o 
   1  -5  13      111.92       94.36     15.59 o 
   2  -5  13      569.14      566.68     31.40 o 
   3  -5  13      955.98      875.45     39.98 o 
   4  -5  13      239.76      243.15     29.19 o 
   5  -5  13      563.60      540.59     43.12 o 
   6  -5  13      964.90     1011.36     84.38 o 
   7  -5  13      230.29      209.40     29.35 o 
   8  -5  13      109.35      100.36     24.25 o 
  -7  -4  13      274.94      295.60     32.84 o 
  -6  -4  13       36.17       21.93     19.61 o 
  -5  -4  13       62.70       82.12     26.57 o 
  -4  -4  13     1123.97     1156.46     84.66 o 
  -3  -4  13        2.93        1.02     17.22 o 
  -2  -4  13      445.57      436.76     25.07 o 
  -1  -4  13      304.64      271.08     23.86 o 
   0  -4  13      230.55      244.85     19.88 o 
   1  -4  13      195.63      156.95     17.51 o 
   2  -4  13      991.68      970.71     41.26 o 
   3  -4  13        2.24        9.52     12.10 o 
   4  -4  13      957.77      973.67     55.39 o 
   5  -4  13      531.68      468.56     39.03 o 
   6  -4  13      624.57      629.57     55.85 o 
   7  -4  13      591.90      697.42     48.06 o 
   8  -4  13      190.71      192.71     28.49 o 
   9  -4  13       13.01       -7.78     20.47 o 
  -8  -3  13       12.06       17.79     20.88 o 
  -7  -3  13      347.42      408.83     37.10 o 
  -6  -3  13      211.72      213.61     35.24 o 
  -5  -3  13      504.98      542.38     39.16 o 
  -4  -3  13      249.94      213.93     24.67 o 
  -3  -3  13     1492.39     1494.24     68.79 o 
  -2  -3  13       43.45       14.97     12.20 o 
  -1  -3  13     1677.91     1634.05     68.01 o 
   0  -3  13        1.33      -19.30     12.86 o 
   1  -3  13     2367.61     2322.94     77.14 o 
   2  -3  13      710.18      691.23     32.89 o 
   3  -3  13      417.72      417.89     24.41 o 
   4  -3  13       83.09       48.85     13.16 o 
   5  -3  13     1060.30     1074.32     59.44 o 
   6  -3  13      348.55      371.87     35.09 o 
   7  -3  13     1476.04     1616.19    149.98 o 
   8  -3  13        9.50        1.25     19.53 o 
   9  -3  13      229.80      206.31     46.42 o 
  10  -3  13       10.23      -13.98     26.61 o 
  -8  -2  13      191.86      253.45     31.52 o 
  -7  -2  13        3.45       -1.33     18.52 o 
  -6  -2  13      629.66      674.02     46.17 o 
  -5  -2  13       29.50       32.14     19.38 o 
  -4  -2  13     1190.40     1136.92     58.45 o 
  -3  -2  13      192.65      175.23     21.85 o 
  -2  -2  13     1429.90     1317.81     48.69 o 
  -1  -2  13       54.50       50.89     16.23 o 
   0  -2  13     3443.64     3379.68    103.92 o 
   1  -2  13      194.37      155.98     25.24 o 
   2  -2  13     2608.96     2493.05     80.86 o 
   3  -2  13      247.79      252.81     19.42 o 
   4  -2  13      186.12      197.45     42.83 o 
   5  -2  13      853.75      764.56     46.63 o 
   6  -2  13     1929.72     1916.97     87.73 o 
   7  -2  13      190.37      160.77     29.64 o 
   8  -2  13      899.85      954.31     56.69 o 
   9  -2  13      365.99      383.79     37.09 o 
  10  -2  13      591.74      663.62     50.11 o 
  -8  -1  13        8.45        0.36     21.33 o 
  -7  -1  13      304.09      318.42     33.02 o 
  -6  -1  13      140.49      138.89     24.16 o 
  -5  -1  13      949.77      931.59     54.49 o 
  -4  -1  13      210.73      215.48     25.59 o 
  -3  -1  13     1048.84     1060.94     61.92 o 
  -2  -1  13      320.99      304.91     19.84 o 
  -1  -1  13      187.53      172.86     18.32 o 
   0  -1  13      399.41      413.32     25.33 o 
   1  -1  13     1334.84     1248.40     46.75 o 
   2  -1  13      717.04      628.51     29.88 o 
   3  -1  13     1002.74      893.64     36.56 o 
   4  -1  13        6.93      -15.90     14.67 o 
   5  -1  13       52.60       44.48     43.71 o 
   6  -1  13      119.65      124.95     22.54 o 
   7  -1  13     1195.00     1192.83     62.34 o 
   8  -1  13      851.25      860.25     52.28 o 
   9  -1  13      235.38      224.44     31.44 o 
  10  -1  13      300.04      362.32     36.45 o 
  11  -1  13      404.14      516.17     53.38 o 
  -8   0  13      124.01      136.21     26.35 o 
  -7   0  13        6.35        1.53     17.95 o 
  -6   0  13      328.13      359.81     33.29 o 
  -5   0  13      925.21      857.39     92.29 o 
  -4   0  13      851.06      830.65     48.50 o 
  -3   0  13     1292.22     1197.98     57.93 o 
  -2   0  13     1085.29     1034.74     51.21 o 
  -1   0  13      178.16      160.23     14.20 o 
   0   0  13      267.91      245.08     18.56 o 
   1   0  13     5151.53     5311.30    153.28 o 
   2   0  13       30.57       28.88     11.25 o 
   3   0  13     1121.86     1084.52     41.43 o 
   4   0  13       55.36       63.03     16.90 o 
   5   0  13      860.86      836.01     48.35 o 
   6   0  13      994.50      914.88     52.62 o 
   7   0  13      238.57      230.52     26.57 o 
   8   0  13      323.71      320.95     30.61 o 
   9   0  13     1243.10     1432.83    142.07 o 
  10   0  13       22.20       14.48     19.14 o 
  11   0  13      193.88      265.37     31.80 o 
  -8   1  13      195.37      222.07     30.08 o 
  -7   1  13      273.76      283.31     31.07 o 
  -6   1  13      438.77      492.55     37.89 o 
  -5   1  13       22.22      -25.89     29.16 o 
  -4   1  13      647.70      581.40     38.76 o 
  -3   1  13       51.83       44.42     16.20 o 
  -2   1  13     1413.47     1381.51     63.04 o 
  -1   1  13      132.08      112.31     13.46 o 
   0   1  13     1503.00     1470.42     51.10 o 
   1   1  13       21.76        3.70     13.27 o 
   2   1  13     4228.03     4160.50    122.58 o 
   3   1  13      585.34      554.12     26.42 o 
   4   1  13     1061.03      949.92     49.77 o 
   5   1  13       24.75       15.06     17.74 o 
   6   1  13     2197.71     2105.55    107.67 o 
   7   1  13      872.71      823.84     60.05 o 
   8   1  13      665.11      652.61     42.36 o 
   9   1  13        0.16       -5.41     16.15 o 
  10   1  13      287.70      314.52     32.12 o 
  11   1  13       54.48       48.81     21.05 o 
  -8   2  13       15.14       25.33     19.98 o 
  -7   2  13      388.11      468.84     38.75 o 
  -6   2  13      105.19      109.06     21.98 o 
  -5   2  13      619.98      613.12     41.56 o 
  -4   2  13      212.97      183.53     23.07 o 
  -3   2  13     1588.92     1397.92     79.34 o 
  -2   2  13        4.14      -18.17     12.11 o 
  -1   2  13     4375.22     4035.67    148.42 o 
   0   2  13        0.55      -11.34     12.86 o 
   1   2  13     8038.85     8163.39    252.87 o 
   2   2  13      549.99      433.36     23.43 o 
   3   2  13     2065.07     1878.90     61.64 o 
   4   2  13       77.25       78.70     29.72 o 
   5   2  13     2015.82     1872.50     80.80 o 
   6   2  13       77.53       51.34     17.54 o 
   7   2  13      798.18      726.42     44.28 o 
   8   2  13       15.26        0.18     15.99 o 
   9   2  13      719.35      732.56     47.13 o 
  10   2  13      185.12      187.45     26.36 o 
  11   2  13      230.19      255.50     29.23 o 
  12   2  13       53.39       75.70     23.02 o 
  -7   3  13      102.68      102.64     23.52 o 
  -6   3  13      680.49      698.72     46.65 o 
  -5   3  13      300.92      244.35     27.74 o 
  -4   3  13      832.37      741.93     46.90 o 
  -3   3  13       82.07       39.55     21.53 o 
  -2   3  13      572.34      527.30     34.22 o 
  -1   3  13     1374.18     1201.81     55.98 o 
   0   3  13     2469.04     2348.91     86.73 o 
   1   3  13      241.20      173.85     16.93 o 
   2   3  13     4657.16     4479.40    130.08 o 
   3   3  13      237.70      250.52     16.85 o 
   4   3  13      177.89      159.52     20.28 o 
   5   3  13      193.04      183.32     46.78 o 
   6   3  13      653.12      567.90     37.59 o 
   7   3  13     1346.83     1313.44     50.55 o 
   8   3  13      448.32      448.53     26.84 o 
   9   3  13      727.24      732.93     36.46 o 
  10   3  13      717.32      731.71     38.00 o 
  11   3  13        2.93        8.87     17.61 o 
  12   3  13      330.22      428.59     30.35 o 
  -7   4  13       54.91       54.49     21.91 o 
  -6   4  13      196.80      155.25     25.31 o 
  -5   4  13      473.80      540.15     39.74 o 
  -4   4  13      946.00      894.50     52.50 o 
  -3   4  13      987.92      903.14     48.55 o 
  -2   4  13       16.87       -6.95     13.34 o 
  -1   4  13     1035.42      956.25     47.83 o 
   0   4  13     3179.47     3189.83     90.23 o 
   1   4  13      944.20      943.52     31.86 o 
   2   4  13     4009.33     3982.94    171.42 o 
   3   4  13       81.06       73.95     14.42 o 
   4   4  13     2573.84     2645.38     81.92 o 
   5   4  13      388.36      368.27     21.36 o 
   6   4  13      794.61      756.27     35.62 o 
   7   4  13       34.81        6.07     11.34 o 
   8   4  13     1016.76     1040.69     42.52 o 
   9   4  13      136.37      158.02     18.90 o 
  10   4  13      780.48      905.85     42.09 o 
  11   4  13      322.49      362.12     27.35 o 
  12   4  13       39.98       63.58     17.50 o 
  -7   5  13      313.14      358.68     36.10 o 
  -6   5  13       34.24       18.11     19.05 o 
  -5   5  13      859.07      865.94     42.10 o 
  -4   5  13        1.17      -11.91     12.74 o 
  -3   5  13     1730.60     1683.28    111.69 o 
  -2   5  13      511.77      444.10     33.09 o 
  -1   5  13      531.21      493.58     26.72 o 
   0   5  13        4.16       -9.74     11.16 o 
   1   5  13     3685.84     3809.36     97.40 o 
   2   5  13        1.66      -24.69     16.46 o 
   3   5  13     4375.08     4384.02    109.77 o 
   4   5  13      843.98      745.14     32.67 o 
   5   5  13     4014.96     3853.26    114.62 o 
   6   5  13     1264.24     1205.19     45.63 o 
   7   5  13      853.48      817.71     35.53 o 
   8   5  13      176.64      140.32     15.89 o 
   9   5  13      463.71      568.00     30.75 o 
  10   5  13       54.21       67.36     19.83 o 
  11   5  13      107.04      124.65     19.24 o 
  12   5  13       67.68       81.08     18.18 o 
  -6   6  13      493.29      492.50     36.08 o 
  -5   6  13      107.23      116.51     19.23 o 
  -4   6  13      736.52      834.81     45.47 o 
  -3   6  13      327.67      311.38     23.34 o 
  -2   6  13      500.00      508.36     33.95 o 
  -1   6  13      552.80      539.10     28.34 o 
   0   6  13     3936.99     4025.08    121.30 o 
   1   6  13       61.54       38.10     10.52 o 
   2   6  13     3115.47     3226.11     84.57 o 
   3   6  13      549.85      497.17     26.50 o 
   4   6  13     4598.05     4508.32    131.83 o 
   5   6  13      323.35      303.54     20.78 o 
   6   6  13     4420.39     4325.71    128.40 o 
   7   6  13       39.17       23.99     14.59 o 
   8   6  13      341.45      292.00     21.40 o 
   9   6  13      182.23      148.55     18.75 o 
  10   6  13      294.01      338.21     25.68 o 
  11   6  13        0.94        7.33     22.49 o 
  12   6  13       94.57      126.81     39.79 o 
  -6   7  13      120.02       93.65     24.33 o 
  -5   7  13      347.04      391.92     50.66 o 
  -4   7  13      283.83      254.72     27.52 o 
  -3   7  13      422.75      433.12     27.71 o 
  -2   7  13      813.73      788.66     36.89 o 
  -1   7  13      416.32      394.47     24.94 o 
   0   7  13      739.84      714.10     33.64 o 
   1   7  13     3249.79     3310.43     86.85 o 
   2   7  13       69.86       30.31     26.40 o 
   3   7  13      561.21      538.17     25.95 o 
   4   7  13     1055.73     1074.83     42.06 o 
   5   7  13     1698.14     1579.91     71.62 o 
   6   7  13      772.32      708.31     32.75 o 
   7   7  13     1576.74     1409.60     52.11 o 
   8   7  13      882.64      817.12     36.79 o 
   9   7  13       65.63       35.97     17.31 o 
  10   7  13      211.96      195.98     22.00 o 
  11   7  13      120.25      119.61     20.05 o 
  12   7  13      309.23      351.81     27.32 o 
  -5   8  13      728.25      754.91     48.61 o 
  -4   8  13      283.13      274.20     29.22 o 
  -3   8  13      703.82      673.82     43.86 o 
  -2   8  13       83.36       68.77     18.33 o 
  -1   8  13      654.16      632.30     39.50 o 
   0   8  13     1220.83     1210.64     59.00 o 
   1   8  13     2237.97     2434.50     97.96 o 
   2   8  13     3223.00     3435.13    103.26 o 
   3   8  13       36.02       -2.91     26.88 o 
   4   8  13     1106.33     1020.78     48.90 o 
   5   8  13     2394.08     2491.22     95.62 o 
   6   8  13      345.60      347.56     22.47 o 
   7   8  13     1357.65     1321.79     50.67 o 
   8   8  13       66.88       52.86     17.62 o 
   9   8  13     1874.43     1797.95     64.93 o 
  10   8  13      188.75      232.36     22.65 o 
  11   8  13      260.73      305.20     25.38 o 
  12   8  13        5.38       -2.28     19.09 o 
  -5   9  13       41.41       42.19     37.79 o 
  -4   9  13      736.98      678.81     46.32 o 
  -3   9  13      636.16      600.12     41.34 o 
  -2   9  13      623.92      620.29     40.62 o 
  -1   9  13       17.66        8.33     15.95 o 
   0   9  13      489.02      508.59     36.14 o 
   1   9  13       11.65        9.14     19.14 o 
   2   9  13     2652.44     2799.35     87.94 o 
   3   9  13      213.70      223.65     31.47 o 
   4   9  13     1180.38     1225.53     56.97 o 
   5   9  13      333.88      306.06     26.39 o 
   6   9  13     1674.85     1535.19     70.00 o 
   7   9  13       15.43        0.03     14.53 o 
   8   9  13     2726.26     2485.92     97.78 o 
   9   9  13       24.94       25.09     19.00 o 
  10   9  13      929.09      886.29     55.45 o 
  11   9  13      114.21      109.77     22.55 o 
  12   9  13      183.29      212.22     27.46 o 
  -4  10  13       80.14      112.63     26.29 o 
  -3  10  13      767.81      772.54     49.53 o 
  -2  10  13       12.40       29.28     18.08 o 
  -1  10  13      515.75      507.65     37.64 o 
   0  10  13       45.94       60.83     22.25 o 
   1  10  13     1187.12     1294.14     63.42 o 
   2  10  13      541.27      489.84     34.15 o 
   3  10  13      506.05      539.68     35.26 o 
   4  10  13       14.54      -12.40     44.11 o 
   5  10  13     3764.49     3527.28    131.76 o 
   6  10  13       83.81       82.97     25.53 o 
   7  10  13      934.54      812.85     44.01 o 
   8  10  13       62.25       75.55     17.84 o 
   9  10  13      969.84      830.60     51.42 o 
  10  10  13       35.24       20.00     17.97 o 
  11  10  13      121.54      139.95     23.46 o 
  -3  11  13       78.16       53.54     21.53 o 
  -2  11  13      994.37     1030.34     58.60 o 
  -1  11  13      466.14      478.23     37.53 o 
   0  11  13      498.09      505.67     38.21 o 
   1  11  13       95.89       67.53     20.45 o 
   2  11  13      302.32      285.15     28.45 o 
   3  11  13      574.31      536.07     29.47 o 
   4  11  13      723.97      697.07     57.93 o 
   5  11  13       65.40       36.92     18.15 o 
   6  11  13     1706.42     1562.91     70.31 o 
   7  11  13       20.95        2.02     18.58 o 
   8  11  13      546.67      528.85     35.20 o 
   9  11  13      215.88      199.05     24.02 o 
  10  11  13      221.68      181.26     24.88 o 
  11  11  13      124.55       96.59     22.12 o 
  -2  12  13      613.95      654.17     46.44 o 
  -1  12  13      302.41      265.51     34.56 o 
   0  12  13     1393.73     1424.90     72.37 o 
   1  12  13      748.49      762.72     48.13 o 
   2  12  13      607.93      615.27     41.91 o 
   3  12  13        6.83      -16.41     17.82 o 
   4  12  13      591.11      515.61     50.50 o 
   5  12  13      302.50      285.18     28.01 o 
   6  12  13      337.28      365.50     31.38 o 
   7  12  13      286.32      220.51     23.87 o 
   8  12  13      275.09      238.87     25.59 o 
   9  12  13      425.19      386.68     32.85 o 
  10  12  13      290.55      264.16     29.49 o 
   0  13  13       30.47        7.14     23.13 o 
   1  13  13      911.80      881.42     85.58 o 
   2  13  13      374.64      356.01     46.66 o 
   3  13  13      344.00      348.31     31.96 o 
   4  13  13       32.33       77.91     26.29 o 
   5  13  13      470.42      449.43     35.91 o 
   6  13  13       14.45       -2.30     17.94 o 
   7  13  13      416.52      370.44     45.31 o 
   8  13  13        1.70       -0.07     21.45 o 
   9  13  13     1180.70     1142.55     60.27 o 
   1  14  13        3.12       19.26     27.41 o 
   2  14  13      623.13      577.62     42.93 o 
   3  14  13      193.14      198.72     43.55 o 
   5  14  13       42.27       31.23     22.13 o 
   6  14  13      379.37      380.74     34.86 o 
   7  14  13        7.43       17.10     19.27 o 
   8  14  13      378.96      374.27     49.06 o 
  -3  -8  14      149.55      196.88     40.19 o 
  -2  -8  14      360.77      392.69     33.41 o 
  -1  -8  14      113.21      101.38     21.71 o 
   0  -8  14      296.71      282.53     28.81 o 
   1  -8  14      212.83      226.32     26.93 o 
   2  -8  14      448.75      409.88     33.40 o 
   3  -8  14      121.00      135.20     28.21 o 
  -4  -7  14        0.32       -3.44     23.01 o 
  -3  -7  14      355.24      378.53     41.35 o 
  -2  -7  14        8.05      -13.24     16.55 o 
  -1  -7  14      436.51      427.45     32.76 o 
   0  -7  14       47.17       30.25     18.45 o 
   1  -7  14     1106.29     1078.67     55.88 o 
   2  -7  14       67.37       77.25     18.86 o 
   3  -7  14      171.54      169.60     22.12 o 
   4  -7  14        2.31        5.51     22.45 o 
  -5  -6  14        1.86        4.34     21.17 o 
  -4  -6  14      388.27      426.87     35.13 o 
  -3  -6  14       19.00       16.15     13.45 o 
  -2  -6  14      546.46      555.06     31.01 o 
  -1  -6  14       48.94       39.10     13.38 o 
   0  -6  14      246.78      231.65     21.52 o 
   1  -6  14        9.33       -5.68     15.23 o 
   2  -6  14     1433.50     1373.73     55.22 o 
   3  -6  14        5.58       22.04     13.80 o 
   4  -6  14       88.17       77.76     21.70 o 
   5  -6  14       74.88       58.66     21.87 o 
   6  -6  14       36.77       45.25     33.48 o 
  -6  -5  14       75.34       86.45     22.44 o 
  -5  -5  14      461.54      501.19     39.20 o 
  -4  -5  14      287.93      294.49     29.28 o 
  -3  -5  14      580.22      625.87     33.58 o 
  -2  -5  14        1.50        9.79     12.17 o 
  -1  -5  14      268.30      254.36     20.47 o 
   0  -5  14        5.38      -16.74     13.16 o 
   1  -5  14      577.78      591.77     38.74 o 
   2  -5  14      370.39      377.57     26.66 o 
   3  -5  14      436.50      424.95     29.67 o 
   4  -5  14      573.73      598.35     44.15 o 
   5  -5  14      181.33      155.03     29.88 o 
   6  -5  14      214.62      233.73     30.30 o 
   7  -5  14       53.31       58.48     21.57 o 
  -7  -4  14      176.38      218.69     41.95 o 
  -6  -4  14       55.82       72.07     22.20 o 
  -5  -4  14      380.16      419.32     35.30 o 
  -4  -4  14      185.21      190.41     24.72 o 
  -3  -4  14      302.64      346.49     30.02 o 
  -2  -4  14      341.59      334.85     22.77 o 
  -1  -4  14       68.87       66.92     13.37 o 
   0  -4  14      129.17       95.17     15.39 o 
   1  -4  14       57.29       50.34     15.36 o 
   2  -4  14      570.94      570.25     31.60 o 
   3  -4  14     1449.37     1461.55     56.75 o 
   4  -4  14      121.41      129.23     25.34 o 
   5  -4  14      433.47      477.97     42.24 o 
   6  -4  14      465.92      481.66     41.55 o 
   7  -4  14      170.87      174.11     28.46 o 
   8  -4  14       21.28        8.35     20.12 o 
  -7  -3  14       98.01      106.57     24.94 o 
  -6  -3  14       50.43       31.64     32.40 o 
  -5  -3  14       10.97        8.85     16.54 o 
  -4  -3  14      791.84      837.67     49.08 o 
  -3  -3  14      126.33      108.58     19.70 o 
  -2  -3  14      354.06      359.91     23.31 o 
  -1  -3  14        0.51      -13.58     11.69 o 
   0  -3  14     1151.38     1205.36     47.82 o 
   1  -3  14      243.88      247.61     22.26 o 
   2  -3  14      997.59      960.88     41.67 o 
   3  -3  14       66.13       54.31     15.83 o 
   4  -3  14     1638.65     1599.69     76.80 o 
   5  -3  14       60.62       60.54     26.73 o 
   6  -3  14     1356.07     1374.42     73.02 o 
   7  -3  14      223.17      207.49     45.90 o 
   8  -3  14      276.30      291.98     33.43 o 
   9  -3  14       16.46       -2.89     40.59 o 
  -7  -2  14      553.44      643.11     46.50 o 
  -6  -2  14        1.12       -2.13     17.59 o 
  -5  -2  14      600.63      694.85     74.79 o 
  -4  -2  14       19.18       35.34     21.61 o 
  -3  -2  14      837.75      872.19     48.69 o 
  -2  -2  14      332.28      300.52     20.88 o 
  -1  -2  14      687.28      734.33     33.37 o 
   0  -2  14       91.50       69.07     15.94 o 
   1  -2  14     2267.65     2320.60     77.48 o 
   2  -2  14      356.32      307.69     21.80 o 
   3  -2  14      876.08      904.58     39.44 o 
   4  -2  14      297.68      296.11     31.28 o 
   5  -2  14      392.75      437.34     40.15 o 
   6  -2  14       42.22       28.82     19.68 o 
   7  -2  14      570.35      607.89     52.94 o 
   8  -2  14      201.77      226.75     31.57 o 
   9  -2  14      205.95      227.00     31.67 o 
  10  -2  14      105.87      145.26     36.28 o 
  -7  -1  14       48.37       44.95     21.16 o 
  -6  -1  14      688.32      733.37     48.22 o 
  -5  -1  14      120.36      132.67     24.70 o 
  -4  -1  14     2794.88     2818.57    153.01 o 
  -3  -1  14      234.88      233.96     25.48 o 
  -2  -1  14      522.22      511.84     34.43 o 
  -1  -1  14       42.48       35.81     11.32 o 
   0  -1  14     1106.86     1112.31     43.88 o 
   1  -1  14      319.66      318.93     22.64 o 
   2  -1  14     1693.25     1783.99     62.31 o 
   3  -1  14       11.39       -4.29     16.07 o 
   4  -1  14      469.91      449.50     34.58 o 
   5  -1  14      310.31      299.65     28.79 o 
   6  -1  14      208.66      237.33     34.68 o 
   7  -1  14       40.56       37.22     19.33 o 
   8  -1  14      690.06      738.56     50.25 o 
   9  -1  14      799.53      930.18     57.67 o 
  10  -1  14      156.22      183.23     29.90 o 
  -7   0  14      250.28      249.25     30.96 o 
  -6   0  14      249.99      286.25     30.94 o 
  -5   0  14      431.97      461.20     37.06 o 
  -4   0  14     1790.54     1789.19     86.18 o 
  -3   0  14     2208.79     2108.11     89.78 o 
  -2   0  14      659.64      599.73     37.62 o 
  -1   0  14        4.41       -7.17      9.16 o 
   0   0  14      147.98      126.84     14.38 o 
   1   0  14      540.36      538.05     27.86 o 
   2   0  14     1015.63     1033.21     41.01 o 
   3   0  14      467.82      473.82     25.88 o 
   4   0  14      769.80      779.39     46.08 o 
   5   0  14      409.23      423.68     34.41 o 
   6   0  14      290.32      266.86     28.73 o 
   7   0  14      837.28      792.89     49.45 o 
   8   0  14      672.11      728.83     47.73 o 
   9   0  14       41.92       69.03     22.60 o 
  10   0  14      151.98      220.98     33.60 o 
  11   0  14      116.34      152.22     35.08 o 
  -7   1  14       38.45       30.04     21.08 o 
  -6   1  14      167.15      169.85     25.63 o 
  -5   1  14      643.32      717.95     45.95 o 
  -4   1  14       45.39       20.40     43.87 o 
  -3   1  14     1777.09     1786.78     78.97 o 
  -2   1  14        2.27        4.29     12.98 o 
  -1   1  14      455.82      443.97     30.01 o 
   0   1  14       80.15       65.24     12.11 o 
   1   1  14      864.77      920.57     37.44 o 
   2   1  14      378.90      325.52     21.18 o 
   3   1  14      894.44      951.04     37.99 o 
   4   1  14       10.56       -8.68     15.08 o 
   5   1  14     1595.55     1546.81     72.01 o 
   6   1  14      412.95      400.81     33.96 o 
   7   1  14      433.49      446.05     35.59 o 
   8   1  14      439.54      420.08     35.00 o 
   9   1  14     1207.04     1301.51     88.01 o 
  10   1  14        0.43        3.48     18.04 o 
  11   1  14      249.75      297.12     33.56 o 
  -7   2  14      135.75      146.95     26.02 o 
  -6   2  14      171.42      170.85     25.28 o 
  -5   2  14        0.95      -20.20     17.10 o 
  -4   2  14     1145.73     1050.37     74.19 o 
  -3   2  14        3.92      -12.94     18.66 o 
  -2   2  14     2690.09     2559.91    102.65 o 
  -1   2  14      313.16      277.25     24.55 o 
   0   2  14     2668.31     2533.79     79.74 o 
   1   2  14        1.74      -15.61     12.89 o 
   2   2  14     1602.46     1540.83     53.97 o 
   3   2  14      901.61      912.02     36.54 o 
   4   2  14      865.91      849.82     46.21 o 
   5   2  14       22.48       23.81     15.64 o 
   6   2  14     1563.64     1481.34     70.70 o 
   7   2  14      136.59      128.44     22.14 o 
   8   2  14      569.72      581.80     41.41 o 
   9   2  14      163.76      131.28     25.30 o 
  10   2  14      166.12      180.81     26.84 o 
  11   2  14       48.30       33.58     18.86 o 
  -7   3  14      180.80      214.05     29.17 o 
  -6   3  14       15.29       10.00     18.06 o 
  -5   3  14      786.32      855.19     51.56 o 
  -4   3  14      131.37      126.28     22.21 o 
  -3   3  14     1182.87     1093.29     64.40 o 
  -2   3  14      239.60      232.17     24.80 o 
  -1   3  14     2054.99     2007.78     83.30 o 
   0   3  14      779.71      763.17     32.14 o 
   1   3  14     6744.54     6784.77    191.35 o 
   2   3  14        6.32      -12.65     11.29 o 
   3   3  14     1055.15     1017.06     39.48 o 
   4   3  14      561.15      558.86     35.71 o 
   5   3  14      263.19      251.60     24.91 o 
   6   3  14      190.91      141.19     46.82 o 
   7   3  14      393.08      340.64     31.15 o 
   8   3  14      246.32      229.36     26.83 o 
   9   3  14      659.99      713.81     47.73 o 
  10   3  14      401.02      490.35     40.27 o 
  11   3  14       99.13      135.57     25.52 o 
  12   3  14      168.47      189.69     36.92 o 
  -7   4  14      126.30      147.74     42.43 o 
  -6   4  14      257.05      254.24     30.39 o 
  -5   4  14      259.13      241.83     34.28 o 
  -4   4  14      986.58      957.15     53.79 o 
  -3   4  14      479.75      432.49     33.58 o 
  -2   4  14     1079.29      919.21     49.22 o 
  -1   4  14      345.15      308.55     26.48 o 
   0   4  14     1841.17     1788.69     75.19 o 
   1   4  14     1144.73     1017.71     39.72 o 
   2   4  14     2325.07     2211.33     73.19 o 
   3   4  14     1861.20     1837.79     61.59 o 
   4   4  14       19.77       11.50     15.06 o 
   5   4  14      322.29      310.30     27.05 o 
   6   4  14      141.16      109.28     18.95 o 
   7   4  14      670.12      557.79     38.60 o 
   8   4  14       29.98       40.05     17.59 o 
   9   4  14      854.46      892.57     53.26 o 
  10   4  14      441.25      502.95     40.61 o 
  11   4  14      139.24      152.86     25.31 o 
  12   4  14       25.29       51.72     21.23 o 
  -6   5  14      100.56       85.29     22.65 o 
  -5   5  14      260.75      314.48     32.99 o 
  -4   5  14     1164.24     1140.79     60.50 o 
  -3   5  14      118.18      114.76     36.20 o 
  -2   5  14      343.72      303.46     27.02 o 
  -1   5  14      332.25      290.71     25.48 o 
   0   5  14     2307.36     2332.65     93.35 o 
   1   5  14      373.53      341.12     21.12 o 
   2   5  14     1504.08     1587.66     47.36 o 
   3   5  14        0.53      -14.53      9.69 o 
   4   5  14     2936.74     3035.33    115.74 o 
   5   5  14       14.50       -8.44     13.52 o 
   6   5  14      600.78      671.40     38.34 o 
   7   5  14      188.65      149.27     19.92 o 
   8   5  14      866.73      804.72     62.16 o 
   9   5  14      109.31      107.35     17.28 o 
  10   5  14      911.31     1107.18     48.31 o 
  11   5  14      191.08      206.12     23.37 o 
  12   5  14       17.52       32.96     16.93 o 
  -6   6  14       12.02       17.50     33.32 o 
  -5   6  14      449.08      456.24     61.45 o 
  -4   6  14        8.97        6.54     17.20 o 
  -3   6  14      795.14      848.75     41.39 o 
  -2   6  14       10.31       -6.59     11.02 o 
  -1   6  14      380.13      370.72     23.99 o 
   0   6  14        8.07       17.09     12.25 o 
   1   6  14     2187.13     2125.13     70.55 o 
   2   6  14        0.31      -11.35     16.22 o 
   3   6  14     2074.06     2094.86     59.17 o 
   4   6  14      966.52      919.22     38.98 o 
   5   6  14     1699.49     1716.33     59.67 o 
   6   6  14       82.52       73.72     14.74 o 
   7   6  14      816.05      769.58     35.02 o 
   8   6  14      360.02      332.11     23.34 o 
   9   6  14      193.07      217.81     20.33 o 
  10   6  14        0.45        6.77     15.34 o 
  11   6  14      487.39      609.85     42.83 o 
  12   6  14        2.17       12.68     16.68 o 
  -5   7  14       28.48       41.90     26.25 o 
  -4   7  14      501.69      498.37     90.57 o 
  -3   7  14      111.15      124.48     18.25 o 
  -2   7  14      226.61      235.34     20.57 o 
  -1   7  14       51.49       66.49     19.72 o 
   0   7  14     2574.03     2655.92    117.17 o 
   1   7  14      386.60      390.18     24.55 o 
   2   7  14     2029.46     2202.97     62.37 o 
   3   7  14        4.49      -30.91     21.81 o 
   4   7  14      968.10      936.61     39.08 o 
   5   7  14     1351.25     1324.00     49.74 o 
   6   7  14     1028.90      954.37     39.84 o 
   7   7  14       31.44       24.51     13.17 o 
   8   7  14      117.48       81.66     16.59 o 
   9   7  14      171.78      140.28     18.64 o 
  10   7  14       75.87       84.23     17.63 o 
  11   7  14      241.42      276.35     23.86 o 
  12   7  14       34.23       58.78     18.96 o 
  -5   8  14      182.95      202.79     45.15 o 
  -4   8  14      255.76      269.03     42.71 o 
  -3   8  14      337.83      334.26     30.86 o 
  -2   8  14      600.23      576.57     39.18 o 
  -1   8  14      221.40      258.73     42.35 o 
   0   8  14      272.93      269.55     26.03 o 
   1   8  14     1912.28     1916.56    136.79 o 
   2   8  14      717.57      725.86     33.98 o 
   3   8  14     2513.32     2357.99     75.13 o 
   4   8  14      213.73      207.49     22.68 o 
   5   8  14      847.03      733.85     47.30 o 
   6   8  14      308.18      289.04     24.85 o 
   7   8  14      300.33      297.81     21.99 o 
   8   8  14     1033.25      945.68     41.78 o 
   9   8  14        2.07      -23.25     15.50 o 
  10   8  14      218.35      219.76     22.39 o 
  11   8  14        2.43        3.59     15.13 o 
  12   8  14      104.43      157.87     21.09 o 
  -4   9  14      165.85      148.77     26.53 o 
  -3   9  14      443.16      513.63     92.37 o 
  -2   9  14       18.78       21.35     17.20 o 
  -1   9  14      384.07      366.98     31.31 o 
   0   9  14      357.67      387.60     31.43 o 
   1   9  14     1214.63     1259.61     61.11 o 
   2   9  14       25.53       19.40     19.33 o 
   3   9  14     1783.85     1886.46     64.00 o 
   4   9  14      121.31       99.79     26.45 o 
   5   9  14     1276.25     1299.40     60.11 o 
   6   9  14       67.10       30.57     15.95 o 
   7   9  14      808.56      759.51     42.30 o 
   8   9  14       13.24       39.21     17.81 o 
   9   9  14     1532.49     1378.49     64.65 o 
  10   9  14       18.78       25.45     18.64 o 
  11   9  14      215.03      253.01     28.03 o 
  12   9  14       11.42       31.32     27.81 o 
  -3  10  14       34.18       15.98     20.62 o 
  -2  10  14      496.67      440.61     36.62 o 
  -1  10  14       16.10       -0.68     16.69 o 
   0  10  14      387.79      356.87     31.54 o 
   1  10  14      132.63      109.62     22.86 o 
   2  10  14      679.29      687.07     42.38 o 
   3  10  14      318.65      301.09     22.11 o 
   4  10  14     1309.91     1451.42     66.96 o 
   5  10  14        4.61      -14.56     17.74 o 
   6  10  14     1137.37     1098.50     54.44 o 
   7  10  14       51.51       47.19     17.34 o 
   8  10  14     1062.25      988.81     51.51 o 
   9  10  14      234.52      230.53     26.97 o 
  10  10  14      477.54      496.60     36.34 o 
  11  10  14        5.93       27.22     18.98 o 
  -2  11  14      106.18      106.03     23.81 o 
  -1  11  14      655.39      696.05     47.01 o 
   0  11  14       39.37       35.01     18.19 o 
   1  11  14      449.85      453.35     47.78 o 
   2  11  14       97.70      119.27     22.31 o 
   3  11  14      572.16      551.89     56.65 o 
   4  11  14      257.44      245.88     27.57 o 
   5  11  14     2097.24     2034.55     86.73 o 
   6  11  14       50.33       10.10     31.56 o 
   7  11  14      324.24      291.40     26.96 o 
   8  11  14       64.73       77.67     18.48 o 
   9  11  14      205.64      201.97     24.35 o 
  10  11  14       67.31       42.76     19.95 o 
  11  11  14       17.70       13.58     25.17 o 
  -1  12  14      922.87      958.84     58.02 o 
   0  12  14      264.29      304.39     33.59 o 
   1  12  14      116.51      116.05     23.90 o 
   2  12  14      240.87      230.41     28.01 o 
   3  12  14      173.35      147.50     35.72 o 
   4  12  14      286.89      291.97     38.91 o 
   5  12  14      103.45      112.95     22.68 o 
   6  12  14      709.02      739.08     57.77 o 
   7  12  14      162.79      185.93     23.90 o 
   8  12  14      180.81      165.95     22.68 o 
   9  12  14      327.30      299.16     38.31 o 
  10  12  14       21.88       35.72     27.25 o 
   0  13  14     1098.93     1154.52     88.29 o 
   1  13  14       96.29      106.38     25.50 o 
   2  13  14      249.63      254.00     30.36 o 
   3  13  14       24.26        3.84     31.08 o 
   5  13  14      124.24      140.31     24.27 o 
   6  13  14      330.18      339.29     31.89 o 
   7  13  14        0.46        5.46     16.89 o 
   8  13  14      822.29      740.82     46.22 o 
   9  13  14        8.85       15.66     29.00 o 
   2  14  14        1.79       21.41     27.41 o 
   3  14  14      405.50      360.44     52.74 o 
   5  14  14      388.29      395.11     39.71 o 
   6  14  14       46.79       56.75     22.61 o 
   7  14  14      376.45      325.92     45.23 o 
  -3  -7  15       61.65       99.88     31.32 o 
  -2  -7  15      732.00      744.81     46.63 o 
  -1  -7  15       10.10        9.59     17.90 o 
   0  -7  15      551.16      577.46     46.74 o 
   1  -7  15      161.20      180.58     24.89 o 
   2  -7  15      636.54      595.31     39.73 o 
  -4  -6  15        2.30      -16.54     25.81 o 
  -3  -6  15      303.61      334.81     32.19 o 
  -2  -6  15        3.42        1.79     15.01 o 
  -1  -6  15      456.18      504.93     30.24 o 
   0  -6  15       79.36       51.93     16.41 o 
   1  -6  15      740.79      812.15     58.99 o 
   2  -6  15        1.98       11.83     14.41 o 
   3  -6  15      222.77      224.60     21.45 o 
   4  -6  15       12.18        4.12     18.64 o 
   5  -6  15      125.85      124.67     26.73 o 
  -5  -5  15       51.16       73.59     31.64 o 
  -4  -5  15      250.63      314.10     31.03 o 
  -3  -5  15        0.80       -7.93     16.81 o 
  -2  -5  15      532.55      583.42     31.98 o 
  -1  -5  15      170.52      181.22     19.04 o 
   0  -5  15      223.27      211.89     20.96 o 
   1  -5  15       11.12      -20.77     13.85 o 
   2  -5  15      711.06      777.79     38.98 o 
   3  -5  15      187.73      203.78     20.99 o 
   4  -5  15       93.37      116.90     23.42 o 
   5  -5  15      136.63      131.17     26.47 o 
   6  -5  15       91.25      133.32     25.07 o 
  -6  -4  15       44.81       76.47     30.60 o 
  -5  -4  15      214.22      257.98     30.47 o 
  -4  -4  15      274.94      317.48     31.17 o 
  -3  -4  15      300.89      317.05     30.14 o 
  -2  -4  15       12.53        1.95     14.98 o 
  -1  -4  15      153.11      141.64     17.04 o 
   0  -4  15      230.95      230.11     20.53 o 
   1  -4  15      290.74      272.41     24.55 o 
   2  -4  15      248.17      278.14     23.81 o 
   3  -4  15      231.52      266.98     24.07 o 
   4  -4  15      913.01     1000.65     60.03 o 
   5  -4  15      113.52      120.02     26.47 o 
   6  -4  15      120.81      143.85     27.38 o 
   7  -4  15        0.92       -9.62     17.63 o 
  -6  -3  15        0.47      -33.06     22.09 o 
  -5  -3  15       76.67       84.93     21.48 o 
  -4  -3  15       34.74       10.79     17.03 o 
  -3  -3  15      207.25      203.59     24.50 o 
  -2  -3  15       30.15       14.87     13.43 o 
  -1  -3  15      313.81      304.17     22.43 o 
   0  -3  15        0.95       -5.71     13.96 o 
   1  -3  15      912.54      920.28     41.59 o 
   2  -3  15      379.55      381.69     26.97 o 
   3  -3  15     1642.44     1753.77     65.10 o 
   4  -3  15       98.58      124.08     25.29 o 
   5  -3  15     1834.75     1854.68     88.64 o 
   6  -3  15      339.76      354.22     36.04 o 
   7  -3  15      305.00      282.92     33.63 o 
   8  -3  15       11.69      -35.90     23.93 o 
  -6  -2  15       64.52       77.57     22.58 o 
  -5  -2  15        5.92       -9.95     16.61 o 
  -4  -2  15      592.43      682.27     44.41 o 
  -3  -2  15       12.69        7.48     15.84 o 
  -2  -2  15       28.90       39.66     16.08 o 
  -1  -2  15      193.77      186.21     18.67 o 
   0  -2  15      953.17     1033.05     43.61 o 
   1  -2  15        1.98      -15.67     14.22 o 
   2  -2  15      713.50      742.83     35.73 o 
   3  -2  15      184.57      155.70     19.02 o 
   4  -2  15     1397.78     1397.44     70.30 o 
   5  -2  15      395.48      397.29     34.92 o 
   6  -2  15      474.88      499.17     41.59 o 
   7  -2  15       20.81       13.58     21.39 o 
   8  -2  15      132.78      129.76     27.55 o 
   9  -2  15       47.48       39.58     25.41 o 
  -6  -1  15      116.91      149.60     25.18 o 
  -5  -1  15      152.29      187.81     26.52 o 
  -4  -1  15      302.38      362.69     32.62 o 
  -3  -1  15     2226.83     2317.75     98.94 o 
  -2  -1  15      263.17      238.02     25.43 o 
  -1  -1  15      203.99      223.71     19.41 o 
   0  -1  15      509.94      477.96     27.22 o 
   1  -1  15     1184.63     1249.47     48.84 o 
   2  -1  15        2.81        6.69     14.37 o 
   3  -1  15     1131.21     1192.37     47.97 o 
   4  -1  15      714.51      702.94     45.63 o 
   5  -1  15      104.85      115.01     23.06 o 
   6  -1  15      145.48      127.53     23.34 o 
   7  -1  15       85.72       85.16     24.20 o 
   8  -1  15      451.18      494.46     42.37 o 
   9  -1  15      192.66      214.68     34.56 o 
  10  -1  15      137.27      172.43     38.11 o 
  -6   0  15      207.57      196.97     27.65 o 
  -5   0  15      242.58      285.44     38.07 o 
  -4   0  15      577.57      625.56     42.59 o 
  -3   0  15     1081.02     1072.76     56.70 o 
  -2   0  15      218.90      206.58     23.90 o 
  -1   0  15       40.21       16.57     13.67 o 
   0   0  15      111.29       92.84     25.13 o 
   1   0  15      387.18      393.33     24.39 o 
   2   0  15      918.75      936.26     39.63 o 
   3   0  15      173.19      208.22     32.43 o 
   4   0  15      533.27      531.15     47.78 o 
   5   0  15     1209.54     1208.05     63.07 o 
   6   0  15      194.90      180.03     26.27 o 
   7   0  15      256.70      251.90     35.20 o 
   8   0  15      120.18      116.52     26.00 o 
   9   0  15     1133.21     1336.14     72.53 o 
  10   0  15      241.90      263.17     33.92 o 
  -6   1  15      342.70      350.96     35.04 o 
  -5   1  15       47.94       53.92     19.52 o 
  -4   1  15      468.17      572.11     40.04 o 
  -3   1  15      103.94      109.17     22.57 o 
  -2   1  15     1078.52     1082.04     54.72 o 
  -1   1  15        1.92       -9.32     11.66 o 
   0   1  15      359.96      358.67     21.88 o 
   1   1  15       49.57       34.41     11.81 o 
   2   1  15      910.16      885.97     37.49 o 
   3   1  15       24.83       11.93     16.89 o 
   4   1  15     2297.21     2232.65     95.50 o 
   5   1  15      119.81      138.67     24.33 o 
   6   1  15     1061.69     1140.25     61.10 o 
   7   1  15      248.75      212.90     26.95 o 
   8   1  15      505.07      518.01     41.66 o 
   9   1  15        1.33       -5.53     20.08 o 
  10   1  15      627.44      721.28     49.91 o 
  11   1  15        5.67       -5.27     27.09 o 
  -6   2  15       37.68       26.85     19.12 o 
  -5   2  15      486.13      490.50     39.87 o 
  -4   2  15        5.59       -7.81     14.99 o 
  -3   2  15      980.71      937.59     51.24 o 
  -2   2  15      125.21      119.10     19.62 o 
  -1   2  15      282.57      270.65     24.49 o 
   0   2  15      238.58      212.99     19.55 o 
   1   2  15      207.58      212.86     17.80 o 
   2   2  15      105.44       61.00     13.44 o 
   3   2  15      761.64      824.65     35.53 o 
   4   2  15       37.31       18.79     16.52 o 
   5   2  15     2313.16     2491.89    103.38 o 
   6   2  15       50.43       55.28     16.98 o 
   7   2  15      944.51      876.93     52.33 o 
   8   2  15       96.00       80.05     21.42 o 
   9   2  15      755.83      754.32     60.41 o 
  10   2  15      157.47      153.44     26.11 o 
  11   2  15      100.01      125.33     25.18 o 
  -6   3  15      236.63      258.36     30.99 o 
  -5   3  15        6.57        4.40     16.41 o 
  -4   3  15      828.07      898.90     51.61 o 
  -3   3  15      209.71      201.30     24.34 o 
  -2   3  15      701.55      665.95     40.86 o 
  -1   3  15     1974.56     1927.43    125.77 o 
   0   3  15      885.50      860.12     45.28 o 
   1   3  15      230.51      200.09     17.98 o 
   2   3  15     1877.87     1863.47     63.39 o 
   3   3  15     1320.36     1304.54     48.21 o 
   4   3  15      440.58      421.01     32.17 o 
   5   3  15      346.60      354.70     29.94 o 
   6   3  15      501.19      506.20     37.23 o 
   7   3  15      428.70      366.04     32.52 o 
   8   3  15      449.26      447.37     36.98 o 
   9   3  15      213.16      239.26     33.32 o 
  10   3  15      321.49      411.73     38.16 o 
  11   3  15      370.67      361.92     37.07 o 
  -6   4  15       25.24       31.83     20.19 o 
  -5   4  15      712.36      719.67     47.82 o 
  -4   4  15      610.90      629.80     42.57 o 
  -3   4  15      909.09      846.73     67.72 o 
  -2   4  15      911.25      907.61     49.52 o 
  -1   4  15      514.44      479.03     33.95 o 
   0   4  15     1987.79     1898.26     79.84 o 
   1   4  15      602.29      555.38     27.43 o 
   2   4  15      138.44      125.58     15.61 o 
   3   4  15      388.65      397.00     23.28 o 
   4   4  15      811.50      768.13     44.14 o 
   5   4  15      237.23      260.78     25.78 o 
   6   4  15       48.99       63.02     30.44 o 
   7   4  15        9.88        2.55     16.10 o 
   8   4  15      592.75      601.88     42.75 o 
   9   4  15      547.97      590.94     44.23 o 
  10   4  15      846.62      906.92     56.59 o 
  11   4  15       50.60       51.54     22.13 o 
  -6   5  15       27.54       16.46     33.16 o 
  -5   5  15      336.46      322.05     33.92 o 
  -4   5  15      714.34      684.74     45.26 o 
  -3   5  15      763.87      703.04     56.01 o 
  -2   5  15      243.80      208.62     24.10 o 
  -1   5  15     1421.60     1406.35    105.51 o 
   0   5  15       99.69       51.05     16.31 o 
   1   5  15     1186.52     1120.24     72.07 o 
   2   5  15      254.25      246.53     19.66 o 
   3   5  15     2126.72     2205.73     72.34 o 
   4   5  15      207.23      173.11     23.46 o 
   5   5  15     1036.39     1041.43     54.18 o 
   6   5  15      219.71      193.26     24.00 o 
   7   5  15      607.43      512.24     50.30 o 
   8   5  15        1.91        5.08     17.23 o 
   9   5  15     1239.07     1281.37     67.75 o 
  10   5  15      167.56      195.86     29.19 o 
  11   5  15      501.85      655.02     63.44 o 
  12   5  15       75.90       90.12     24.67 o 
  -5   6  15        9.54      -13.21     19.03 o 
  -4   6  15     1136.11     1135.52     62.20 o 
  -3   6  15       32.09       54.64     20.46 o 
  -2   6  15      327.04      335.90     33.84 o 
  -1   6  15       57.34       33.49     15.61 o 
   0   6  15     1208.75     1195.22     57.19 o 
   1   6  15      323.62      295.13     25.35 o 
   2   6  15      458.06      492.28     26.22 o 
   3   6  15     1068.97     1080.56     54.70 o 
   4   6  15     1698.79     1944.60    127.13 o 
   5   6  15      115.66       99.00     15.81 o 
   6   6  15      572.68      582.03     29.92 o 
   7   6  15      120.49       88.47     18.03 o 
   8   6  15      751.57      762.45     35.95 o 
   9   6  15       35.82       37.98     19.41 o 
  10   6  15      595.69      705.30     42.00 o 
  11   6  15       14.74       36.10     17.47 o 
  12   6  15      473.38      578.55     36.02 o 
  -4   7  15       11.89       -6.39     23.01 o 
  -3   7  15      761.04      695.71     45.69 o 
  -2   7  15       65.30       72.61     18.65 o 
  -1   7  15      812.73      811.27     61.94 o 
   0   7  15      193.66      188.39     19.77 o 
   1   7  15     2531.40     2611.26     84.84 o 
   2   7  15      320.57      284.51     18.33 o 
   3   7  15      453.46      455.34     28.64 o 
   4   7  15     2364.63     2326.87     77.30 o 
   5   7  15      950.42      946.94     70.40 o 
   6   7  15      270.67      281.02     21.43 o 
   7   7  15      556.87      531.51     28.99 o 
   8   7  15       85.31       85.17     16.37 o 
   9   7  15      332.49      338.20     25.32 o 
  10   7  15        3.69        2.07     14.68 o 
  11   7  15       21.34       45.53     17.23 o 
  12   7  15      490.62      576.66     44.81 o 
  -4   8  15      381.69      404.62     42.75 o 
  -3   8  15      240.69      295.72     45.94 o 
  -2   8  15      326.10      365.48     50.42 o 
  -1   8  15      611.62      704.75     66.16 o 
   0   8  15     1010.91     1168.58     89.97 o 
   1   8  15      553.39      583.93     58.01 o 
   2   8  15     1291.27     1201.07     66.12 o 
   3   8  15     1003.89     1028.43     72.47 o 
   4   8  15     1036.76      964.09     48.90 o 
   5   8  15     1515.11     1414.01     62.92 o 
   6   8  15        8.07        0.92     13.94 o 
   7   8  15      210.34      190.03     23.70 o 
   8   8  15      145.89      131.44     24.24 o 
   9   8  15      322.32      301.18     25.14 o 
  10   8  15      194.84      214.01     22.12 o 
  11   8  15       12.05       27.58     15.86 o 
  -3   9  15      106.57      118.87     23.58 o 
  -2   9  15      465.64      508.81     38.38 o 
  -1   9  15       18.55       21.65     17.36 o 
   0   9  15      580.63      595.88     87.21 o 
   1   9  15     1355.45     1315.55     63.58 o 
   2   9  15     1545.24     1568.38     71.02 o 
   3   9  15       90.81       52.35     24.01 o 
   4   9  15     1639.01     1643.57     72.03 o 
   5   9  15       17.40        3.64     16.30 o 
   6   9  15      770.06      706.00     67.44 o 
   7   9  15      253.37      227.38     23.47 o 
   8   9  15     1295.95     1261.40     60.09 o 
   9   9  15        3.02      -11.83     18.75 o 
  10   9  15      419.46      383.16     32.34 o 
  11   9  15       39.85       34.51     20.41 o 
  -3  10  15      311.27      291.81     49.30 o 
  -2  10  15        3.21       18.91     18.44 o 
  -1  10  15      738.99      730.65     47.80 o 
   0  10  15        5.75        8.12     17.70 o 
   1  10  15      685.33      741.47     45.39 o 
   2  10  15        3.51       11.69     18.98 o 
   3  10  15     1033.60      980.01     76.87 o 
   4  10  15        3.49      -18.88     17.85 o 
   5  10  15     1583.90     1699.29     75.41 o 
   6  10  15      128.65       97.33     20.17 o 
   7  10  15      566.39      519.47     35.25 o 
   8  10  15      530.10      518.68     35.97 o 
   9  10  15     1204.13     1209.69     59.83 o 
  10  10  15       19.93        8.62     19.67 o 
  11  10  15      273.14      270.39     39.87 o 
  -2  11  15      166.73      190.81     46.02 o 
  -1  11  15      185.51      191.82     27.93 o 
   0  11  15      552.46      587.04     42.61 o 
   1  11  15       18.21       16.96     17.91 o 
   2  11  15      479.08      461.78     35.75 o 
   3  11  15      831.94      901.15     76.31 o 
   4  11  15     1563.21     1604.79     74.69 o 
   5  11  15      140.74      150.60     38.35 o 
   6  11  15     1205.77     1101.10     56.87 o 
   7  11  15      210.14      179.11     23.59 o 
   8  11  15      377.62      406.80     32.43 o 
   9  11  15       93.99       95.69     46.38 o 
  10  11  15      200.67      186.04     26.82 o 
   0  12  15      482.02      453.25     38.49 o 
   1  12  15      461.06      450.94     38.14 o 
   2  12  15       28.59       31.84     20.54 o 
   3  12  15      322.61      291.81     47.06 o 
   4  12  15      571.54      553.56     44.35 o 
   5  12  15      758.37      792.86     48.59 o 
   6  12  15      245.36      257.70     29.04 o 
   7  12  15      316.98      308.48     29.58 o 
   8  12  15      378.55      337.94     31.10 o 
   9  12  15      178.95      153.56     24.90 o 
   1  13  15      157.25      145.42     27.61 o 
   2  13  15      235.14      255.92     30.62 o 
   3  13  15      408.37      352.21     50.82 o 
   4  13  15       82.20       60.73     38.51 o 
   5  13  15      300.72      284.19     31.48 o 
   6  13  15      149.92      181.42     26.14 o 
   7  13  15      680.71      678.75     44.29 o 
   8  13  15        2.27       10.13     19.25 o 
   6  14  15      294.17      304.83     44.35 o 
  -2  -6  16      603.33      679.97     43.83 o 
  -1  -6  16      150.51      171.40     20.98 o 
   0  -6  16      412.83      434.89     45.54 o 
   1  -6  16       11.81       -0.54     20.79 o 
   2  -6  16      439.38      507.73     34.85 o 
   3  -6  16        0.29      -18.10     17.74 o 
   4  -6  16       29.46       36.44     36.12 o 
  -4  -5  16       60.86       78.86     32.68 o 
  -3  -5  16      324.14      386.26     35.76 o 
  -2  -5  16       23.06       19.97     15.62 o 
  -1  -5  16      459.14      547.50     31.57 o 
   0  -5  16      203.77      215.02     36.12 o 
   1  -5  16      173.56      228.64     22.19 o 
   2  -5  16        1.02        0.98     13.29 o 
   3  -5  16      167.62      247.30     31.10 o 
   4  -5  16       28.69       17.48     20.21 o 
   5  -5  16      171.53      194.83     31.16 o 
  -4  -4  16      339.57      381.06     34.88 o 
  -3  -4  16       49.06       44.41     19.38 o 
  -2  -4  16      376.48      449.08     36.17 o 
  -1  -4  16      319.37      361.04     25.54 o 
   0  -4  16       64.02       51.69     15.23 o 
   1  -4  16      248.10      256.84     23.44 o 
   2  -4  16      126.01      134.34     19.44 o 
   3  -4  16      590.50      676.76     47.59 o 
   4  -4  16        1.68       -0.30     20.40 o 
   5  -4  16      227.09      239.42     68.36 o 
   6  -4  16      188.32      214.09     30.28 o 
   7  -4  16       47.09        8.95     35.96 o 
  -5  -3  16        5.97       -3.76     26.69 o 
  -4  -3  16      412.62      453.21     37.40 o 
  -3  -3  16      231.58      197.53     25.81 o 
  -2  -3  16      225.64      265.59     28.76 o 
  -1  -3  16      226.36      209.65     20.88 o 
   0  -3  16     1032.48     1128.73     47.94 o 
   1  -3  16        0.47      -19.66     13.10 o 
   2  -3  16      170.19      182.62     20.71 o 
   3  -3  16        1.83      -20.56     33.88 o 
   4  -3  16     1089.56     1358.46     72.62 o 
   5  -3  16       21.96       42.58     21.96 o 
   6  -3  16     1072.53     1072.26     63.97 o 
   7  -3  16       42.49       39.61     21.52 o 
  -5  -2  16        8.53      -17.44     17.58 o 
  -4  -2  16       24.50       29.62     18.82 o 
  -3  -2  16      311.44      327.69     31.32 o 
  -2  -2  16        4.42      -13.61     15.15 o 
  -1  -2  16      806.62      847.89     38.58 o 
   0  -2  16       14.58       13.00     15.05 o 
   1  -2  16     1098.81     1258.87     51.36 o 
   2  -2  16       65.86       45.27     22.35 o 
   3  -2  16     1009.29     1074.97     60.03 o 
   4  -2  16      289.29      306.83     33.48 o 
   5  -2  16      562.90      660.59     46.81 o 
   6  -2  16      242.86      238.04     30.52 o 
   7  -2  16      226.81      220.69     31.06 o 
   8  -2  16        7.10      -32.59     22.41 o 
  -5  -1  16       47.08       19.06     19.66 o 
  -4  -1  16      197.70      231.27     28.57 o 
  -3  -1  16      175.68      193.28     25.85 o 
  -2  -1  16      681.65      718.88     44.92 o 
  -1  -1  16      268.40      246.63     26.55 o 
   0  -1  16     1619.43     1662.20     60.84 o 
   1  -1  16      166.67      154.61     19.21 o 
   2  -1  16     1263.30     1428.59     54.60 o 
   3  -1  16       62.27       38.65     21.25 o 
   4  -1  16     1197.62     1232.14     65.48 o 
   5  -1  16      278.00      309.83     32.54 o 
   6  -1  16       20.08       15.57     29.40 o 
   7  -1  16      116.73      108.40     36.56 o 
   8  -1  16       54.88       53.32     24.88 o 
   9  -1  16       65.21       81.49     26.19 o 
  -5   0  16      124.93      142.57     23.87 o 
  -4   0  16       80.01       79.70     21.03 o 
  -3   0  16      386.69      406.22     33.84 o 
  -2   0  16      488.51      532.62     37.40 o 
  -1   0  16        7.89       -6.66     14.86 o 
   0   0  16      628.07      628.35     39.68 o 
   1   0  16      911.68      949.64     40.91 o 
   2   0  16      318.40      325.34     35.13 o 
   3   0  16      806.84      794.44     48.59 o 
   4   0  16      651.73      641.97     44.67 o 
   5   0  16      151.24      183.06     26.32 o 
   6   0  16      549.05      541.70     41.55 o 
   7   0  16       20.86        8.00     18.42 o 
   8   0  16      922.99     1021.44     62.99 o 
   9   0  16      117.86      133.31     28.88 o 
  10   0  16      338.86      419.81     49.94 o 
  -5   1  16      560.19      594.66     42.83 o 
  -4   1  16      109.59      122.04     21.95 o 
  -3   1  16      384.18      425.01     34.05 o 
  -2   1  16      231.17      239.62     24.77 o 
  -1   1  16      395.46      379.43     29.93 o 
   0   1  16       35.66       39.51     26.01 o 
   1   1  16      331.44      352.85     24.05 o 
   2   1  16       53.07       45.15     15.03 o 
   3   1  16     1049.22     1024.57     64.28 o 
   4   1  16      491.09      450.76     37.69 o 
   5   1  16     2520.07     2703.10    113.63 o 
   6   1  16       42.43       46.18     18.83 o 
   7   1  16      219.71      220.72     36.20 o 
   8   1  16        0.16      -17.41     18.51 o 
   9   1  16      674.37      786.70     53.40 o 
  10   1  16       34.04       58.31     24.12 o 
  -5   2  16        0.97       -1.14     16.47 o 
  -4   2  16      320.87      336.28     31.24 o 
  -3   2  16      180.37      160.12     23.26 o 
  -2   2  16      991.93     1019.61     53.19 o 
  -1   2  16       25.13       10.04     14.48 o 
   0   2  16      175.96      143.75     34.96 o 
   1   2  16      250.80      222.39     18.33 o 
   2   2  16      708.19      695.16     32.73 o 
   3   2  16        3.51      -26.74     37.71 o 
   4   2  16     2053.46     2168.85     94.70 o 
   5   2  16       19.52       45.98     20.76 o 
   6   2  16     1756.34     1818.45     84.33 o 
   7   2  16        2.55       -4.50     20.22 o 
   8   2  16      349.60      365.49     34.70 o 
   9   2  16       12.66       -8.63     19.23 o 
  10   2  16      325.45      327.31     41.91 o 
  -5   3  16      468.22      475.22     38.74 o 
  -4   3  16       81.45       68.01     18.91 o 
  -3   3  16      218.55      199.30     24.90 o 
  -2   3  16      537.16      510.55     35.85 o 
  -1   3  16      816.32      845.67     46.72 o 
   0   3  16      615.11      628.76     39.03 o 
   1   3  16      373.11      393.09     23.63 o 
   2   3  16        6.14      -17.17     11.45 o 
   3   3  16      746.66      772.69     45.30 o 
   4   3  16      116.59      115.48     21.54 o 
   5   3  16     2538.77     2693.74    111.34 o 
   6   3  16       92.76      135.57     23.18 o 
   7   3  16      340.04      346.60     76.15 o 
   8   3  16       61.92       34.34     21.49 o 
   9   3  16      331.80      322.61     35.55 o 
  10   3  16      107.32      122.56     26.34 o 
  11   3  16        2.03        4.08     25.01 o 
  -5   4  16      174.40      183.76     47.22 o 
  -4   4  16      628.72      629.66     45.03 o 
  -3   4  16      246.30      242.01     26.64 o 
  -2   4  16      370.59      354.43     30.34 o 
  -1   4  16     2440.97     2457.95    101.18 o 
   0   4  16      341.49      325.39     27.24 o 
   1   4  16      501.53      491.14     33.42 o 
   2   4  16     1180.49     1217.65     46.52 o 
   3   4  16      480.59      476.39     34.67 o 
   4   4  16      358.59      360.02     30.68 o 
   5   4  16      384.53      423.96     33.98 o 
   6   4  16      320.33      303.77     29.45 o 
   7   4  16      255.51      281.88     36.32 o 
   8   4  16       82.77       53.74     22.66 o 
   9   4  16      392.19      422.65     38.53 o 
  10   4  16      183.80      259.32     32.84 o 
  11   4  16      366.49      426.35     40.12 o 
  -5   5  16      197.72      199.44     44.75 o 
  -4   5  16      973.81     1010.04     57.85 o 
  -3   5  16      383.42      371.46     31.46 o 
  -2   5  16      657.52      655.17     59.01 o 
  -1   5  16        6.57       -1.91     16.63 o 
   0   5  16     1816.86     1717.76    102.68 o 
   1   5  16       80.68       52.47     32.92 o
[truncated: 35,502 more chars]
